# Supplementary material for: Estimating influenza incidence using search query deceptiveness and generalized ridge regression
Source: PLoS Comput Biol. 2019 Oct 1;15(10):e1007165. doi: 10.1371/journal.pcbi.1007165 (PMC6771994; doi:10.1371/journal.pcbi.1007165)
Supplement: S1 Dataset — These data are public domain. Our value-add is simply to clarify the dates and reformat the data. Tab “ILINet_National” (unchanged download from the CDC): REGION TYPE: Always “National”.REGION: Always “X”.YEAR: Year of row.WEEK: Week number of row.AGE n − m (6 columns): ILI case count in the specified age range.ILITOTAL: Total ILI case count (all ages).NUM. OF PROVIDERS: Number of reporting ILI providers.TOTAL PATIENTS: Total number of patients seen at reporting ILI providers. Tab “data” (our reformatted version): Start date: Sunday starting the week.End date: Saturday ending the week.Year: Year of row.Week: Week number of row.provider_ct: Number of reporting ILI providers.national: National ILI average, weighted by state population. (XLS) [file pcbi.1007165.s001.xls]

## Sheet: data
Start date	End date	Year	Week	provider_ct	national
1997-09-28	1997-10-04	1997	40	192	1.10148
1997-10-05	1997-10-11	1997	41	191	1.20007
1997-10-12	1997-10-18	1997	42	219	1.37876
1997-10-19	1997-10-25	1997	43	213	1.1992
1997-10-26	1997-11-01	1997	44	213	1.65618
1997-11-02	1997-11-08	1997	45	195	1.41326
1997-11-09	1997-11-15	1997	46	248	1.9868
1997-11-16	1997-11-22	1997	47	256	2.44749
1997-11-23	1997-11-29	1997	48	252	1.73901
1997-11-30	1997-12-06	1997	49	253	1.93919
1997-12-07	1997-12-13	1997	50	242	2.28166
1997-12-14	1997-12-20	1997	51	190	2.50761
1997-12-21	1997-12-27	1997	52	251	4.11352
1997-12-28	1998-01-03	1997	53	250	5.62372
1998-01-04	1998-01-10	1998	1	254	4.37398
1998-01-11	1998-01-17	1998	2	255	4.19434
1998-01-18	1998-01-24	1998	3	245	5.42123
1998-01-25	1998-01-31	1998	4	245	5.66137
1998-02-01	1998-02-07	1998	5	239	5.97802
1998-02-08	1998-02-14	1998	6	234	4.7358
1998-02-15	1998-02-21	1998	7	223	3.44581
1998-02-22	1998-02-28	1998	8	217	2.47799
1998-03-01	1998-03-07	1998	9	211	1.65732
1998-03-08	1998-03-14	1998	10	208	1.96952
1998-03-15	1998-03-21	1998	11	200	1.58545
1998-03-22	1998-03-28	1998	12	177	1.80474
1998-03-29	1998-04-04	1998	13	182	1.04624
1998-04-05	1998-04-11	1998	14	170	1.4004
1998-04-12	1998-04-18	1998	15	156	0.79687
1998-04-19	1998-04-25	1998	16	155	0.717097
1998-04-26	1998-05-02	1998	17	148	1.00238
1998-05-03	1998-05-09	1998	18	136	0.908403
1998-05-10	1998-05-16	1998	19	131	0.443014
1998-05-17	1998-05-23	1998	20	120	0.638986
1998-05-24	1998-05-30	1998	21	#N/A	#N/A
1998-05-31	1998-06-06	1998	22	#N/A	#N/A
1998-06-07	1998-06-13	1998	23	#N/A	#N/A
1998-06-14	1998-06-20	1998	24	#N/A	#N/A
1998-06-21	1998-06-27	1998	25	#N/A	#N/A
1998-06-28	1998-07-04	1998	26	#N/A	#N/A
1998-07-05	1998-07-11	1998	27	#N/A	#N/A
1998-07-12	1998-07-18	1998	28	#N/A	#N/A
1998-07-19	1998-07-25	1998	29	#N/A	#N/A
1998-07-26	1998-08-01	1998	30	#N/A	#N/A
1998-08-02	1998-08-08	1998	31	#N/A	#N/A
1998-08-09	1998-08-15	1998	32	#N/A	#N/A
1998-08-16	1998-08-22	1998	33	#N/A	#N/A
1998-08-23	1998-08-29	1998	34	#N/A	#N/A
1998-08-30	1998-09-05	1998	35	#N/A	#N/A
1998-09-06	1998-09-12	1998	36	#N/A	#N/A
1998-09-13	1998-09-19	1998	37	#N/A	#N/A
1998-09-20	1998-09-26	1998	38	#N/A	#N/A
1998-09-27	1998-10-03	1998	39	#N/A	#N/A
1998-10-04	1998-10-10	1998	40	304	1.57733
1998-10-11	1998-10-17	1998	41	328	1.3088
1998-10-18	1998-10-24	1998	42	350	1.41744
1998-10-25	1998-10-31	1998	43	377	1.18272
1998-11-01	1998-11-07	1998	44	388	2.33432
1998-11-08	1998-11-14	1998	45	400	1.81577
1998-11-15	1998-11-21	1998	46	372	2.17975
1998-11-22	1998-11-28	1998	47	403	2.1124
1998-11-29	1998-12-05	1998	48	392	2.04854
1998-12-06	1998-12-12	1998	49	399	1.93248
1998-12-13	1998-12-19	1998	50	396	1.90468
1998-12-20	1998-12-26	1998	51	384	2.55983
1998-12-27	1999-01-02	1998	52	382	3.99108
1999-01-03	1999-01-09	1999	1	396	3.08581
1999-01-10	1999-01-16	1999	2	396	4.16383
1999-01-17	1999-01-23	1999	3	399	5.58049
1999-01-24	1999-01-30	1999	4	397	5.25328
1999-01-31	1999-02-06	1999	5	397	6.74667
1999-02-07	1999-02-13	1999	6	379	7.57188
1999-02-14	1999-02-20	1999	7	376	6.87287
1999-02-21	1999-02-27	1999	8	352	6.35098
1999-02-28	1999-03-06	1999	9	359	5.41099
1999-03-07	1999-03-13	1999	10	351	4.55008
1999-03-14	1999-03-20	1999	11	339	3.85915
1999-03-21	1999-03-27	1999	12	321	2.99601
1999-03-28	1999-04-03	1999	13	313	1.97814
1999-04-04	1999-04-10	1999	14	277	1.16887
1999-04-11	1999-04-17	1999	15	268	1.09302
1999-04-18	1999-04-24	1999	16	258	0.633169
1999-04-25	1999-05-01	1999	17	255	0.639561
1999-05-02	1999-05-08	1999	18	237	1.55531
1999-05-09	1999-05-15	1999	19	227	0.80802
1999-05-16	1999-05-22	1999	20	222	1.33997
1999-05-23	1999-05-29	1999	21	#N/A	#N/A
1999-05-30	1999-06-05	1999	22	#N/A	#N/A
1999-06-06	1999-06-12	1999	23	#N/A	#N/A
1999-06-13	1999-06-19	1999	24	#N/A	#N/A
1999-06-20	1999-06-26	1999	25	#N/A	#N/A
1999-06-27	1999-07-03	1999	26	#N/A	#N/A
1999-07-04	1999-07-10	1999	27	#N/A	#N/A
1999-07-11	1999-07-17	1999	28	#N/A	#N/A
1999-07-18	1999-07-24	1999	29	#N/A	#N/A
1999-07-25	1999-07-31	1999	30	#N/A	#N/A
1999-08-01	1999-08-07	1999	31	#N/A	#N/A
1999-08-08	1999-08-14	1999	32	#N/A	#N/A
1999-08-15	1999-08-21	1999	33	#N/A	#N/A
1999-08-22	1999-08-28	1999	34	#N/A	#N/A
1999-08-29	1999-09-04	1999	35	#N/A	#N/A
1999-09-05	1999-09-11	1999	36	#N/A	#N/A
1999-09-12	1999-09-18	1999	37	#N/A	#N/A
1999-09-19	1999-09-25	1999	38	#N/A	#N/A
1999-09-26	1999-10-02	1999	39	#N/A	#N/A
1999-10-03	1999-10-09	1999	40	316	0.831219
1999-10-10	1999-10-16	1999	41	361	1.40445
1999-10-17	1999-10-23	1999	42	386	1.31721
1999-10-24	1999-10-30	1999	43	355	1.38161
1999-10-31	1999-11-06	1999	44	449	1.41607
1999-11-07	1999-11-13	1999	45	456	1.48438
1999-11-14	1999-11-20	1999	46	459	1.52614
1999-11-21	1999-11-27	1999	47	455	1.85336
1999-11-28	1999-12-04	1999	48	469	2.32907
1999-12-05	1999-12-11	1999	49	480	2.70254
1999-12-12	1999-12-18	1999	50	475	3.50454
1999-12-19	1999-12-25	1999	51	472	5.40799
1999-12-26	2000-01-01	1999	52	471	7.04228
2000-01-02	2000-01-08	2000	1	482	6.76846
2000-01-09	2000-01-15	2000	2	467	5.52808
2000-01-16	2000-01-22	2000	3	450	3.80508
2000-01-23	2000-01-29	2000	4	433	3.41177
2000-01-30	2000-02-05	2000	5	441	2.4
2000-02-06	2000-02-12	2000	6	437	1.8912
2000-02-13	2000-02-19	2000	7	413	1.35503
2000-02-20	2000-02-26	2000	8	382	1.33212
2000-02-27	2000-03-04	2000	9	370	1.49127
2000-03-05	2000-03-11	2000	10	363	1.26826
2000-03-12	2000-03-18	2000	11	338	1.05854
2000-03-19	2000-03-25	2000	12	326	0.92201
2000-03-26	2000-04-01	2000	13	320	0.892334
2000-04-02	2000-04-08	2000	14	295	0.929201
2000-04-09	2000-04-15	2000	15	289	0.655592
2000-04-16	2000-04-22	2000	16	280	0.607002
2000-04-23	2000-04-29	2000	17	274	0.600003
2000-04-30	2000-05-06	2000	18	257	0.547247
2000-05-07	2000-05-13	2000	19	248	0.476417
2000-05-14	2000-05-20	2000	20	233	0.445917
2000-05-21	2000-05-27	2000	21	#N/A	#N/A
2000-05-28	2000-06-03	2000	22	#N/A	#N/A
2000-06-04	2000-06-10	2000	23	#N/A	#N/A
2000-06-11	2000-06-17	2000	24	#N/A	#N/A
2000-06-18	2000-06-24	2000	25	#N/A	#N/A
2000-06-25	2000-07-01	2000	26	#N/A	#N/A
2000-07-02	2000-07-08	2000	27	#N/A	#N/A
2000-07-09	2000-07-15	2000	28	#N/A	#N/A
2000-07-16	2000-07-22	2000	29	#N/A	#N/A
2000-07-23	2000-07-29	2000	30	#N/A	#N/A
2000-07-30	2000-08-05	2000	31	#N/A	#N/A
2000-08-06	2000-08-12	2000	32	#N/A	#N/A
2000-08-13	2000-08-19	2000	33	#N/A	#N/A
2000-08-20	2000-08-26	2000	34	#N/A	#N/A
2000-08-27	2000-09-02	2000	35	#N/A	#N/A
2000-09-03	2000-09-09	2000	36	#N/A	#N/A
2000-09-10	2000-09-16	2000	37	#N/A	#N/A
2000-09-17	2000-09-23	2000	38	#N/A	#N/A
2000-09-24	2000-09-30	2000	39	#N/A	#N/A
2000-10-01	2000-10-07	2000	40	337	1.04113
2000-10-08	2000-10-14	2000	41	451	1.2871
2000-10-15	2000-10-21	2000	42	487	1.28299
2000-10-22	2000-10-28	2000	43	507	1.34081
2000-10-29	2000-11-04	2000	44	526	1.0555
2000-11-05	2000-11-11	2000	45	545	1.14136
2000-11-12	2000-11-18	2000	46	571	1.44111
2000-11-19	2000-11-25	2000	47	569	1.95735
2000-11-26	2000-12-02	2000	48	581	1.61928
2000-12-03	2000-12-09	2000	49	595	1.7844
2000-12-10	2000-12-16	2000	50	600	2.34423
2000-12-17	2000-12-23	2000	51	585	2.69528
2000-12-24	2000-12-30	2000	52	587	3.8618
2000-12-31	2001-01-06	2001	1	591	3.505
2001-01-07	2001-01-13	2001	2	611	3.43804
2001-01-14	2001-01-20	2001	3	617	4.3928
2001-01-21	2001-01-27	2001	4	626	4.21339
2001-01-28	2001-02-03	2001	5	578	4.35364
2001-02-04	2001-02-10	2001	6	566	3.69969
2001-02-11	2001-02-17	2001	7	566	2.81921
2001-02-18	2001-02-24	2001	8	540	2.55294
2001-02-25	2001-03-03	2001	9	511	1.90167
2001-03-04	2001-03-10	2001	10	510	1.68033
2001-03-11	2001-03-17	2001	11	472	1.6254
2001-03-18	2001-03-24	2001	12	460	1.45957
2001-03-25	2001-03-31	2001	13	442	1.32376
2001-04-01	2001-04-07	2001	14	371	0.920073
2001-04-08	2001-04-14	2001	15	349	0.779257
2001-04-15	2001-04-21	2001	16	342	0.991303
2001-04-22	2001-04-28	2001	17	334	0.82693
2001-04-29	2001-05-05	2001	18	322	0.588952
2001-05-06	2001-05-12	2001	19	293	0.605586
2001-05-13	2001-05-19	2001	20	262	0.49434
2001-05-20	2001-05-26	2001	21	#N/A	#N/A
2001-05-27	2001-06-02	2001	22	#N/A	#N/A
2001-06-03	2001-06-09	2001	23	#N/A	#N/A
2001-06-10	2001-06-16	2001	24	#N/A	#N/A
2001-06-17	2001-06-23	2001	25	#N/A	#N/A
2001-06-24	2001-06-30	2001	26	#N/A	#N/A
2001-07-01	2001-07-07	2001	27	#N/A	#N/A
2001-07-08	2001-07-14	2001	28	#N/A	#N/A
2001-07-15	2001-07-21	2001	29	#N/A	#N/A
2001-07-22	2001-07-28	2001	30	#N/A	#N/A
2001-07-29	2001-08-04	2001	31	#N/A	#N/A
2001-08-05	2001-08-11	2001	32	#N/A	#N/A
2001-08-12	2001-08-18	2001	33	#N/A	#N/A
2001-08-19	2001-08-25	2001	34	#N/A	#N/A
2001-08-26	2001-09-01	2001	35	#N/A	#N/A
2001-09-02	2001-09-08	2001	36	#N/A	#N/A
2001-09-09	2001-09-15	2001	37	#N/A	#N/A
2001-09-16	2001-09-22	2001	38	#N/A	#N/A
2001-09-23	2001-09-29	2001	39	#N/A	#N/A
2001-09-30	2001-10-06	2001	40	607	1.41046
2001-10-07	2001-10-13	2001	41	646	1.77019
2001-10-14	2001-10-20	2001	42	690	1.61904
2001-10-21	2001-10-27	2001	43	710	1.77065
2001-10-28	2001-11-03	2001	44	746	1.93891
2001-11-04	2001-11-10	2001	45	758	1.63439
2001-11-11	2001-11-17	2001	46	770	1.90363
2001-11-18	2001-11-24	2001	47	764	1.80556
2001-11-25	2001-12-01	2001	48	728	1.75506
2001-12-02	2001-12-08	2001	49	762	1.53023
2001-12-09	2001-12-15	2001	50	756	1.46161
2001-12-16	2001-12-22	2001	51	696	1.96048
2001-12-23	2001-12-29	2001	52	691	2.20435
2001-12-30	2002-01-05	2002	1	728	2.1348
2002-01-06	2002-01-12	2002	2	742	1.89441
2002-01-13	2002-01-19	2002	3	749	2.83109
2002-01-20	2002-01-26	2002	4	728	3.30481
2002-01-27	2002-02-02	2002	5	729	3.61063
2002-02-03	2002-02-09	2002	6	728	3.42799
2002-02-10	2002-02-16	2002	7	712	3.76715
2002-02-17	2002-02-23	2002	8	708	3.60018
2002-02-24	2002-03-02	2002	9	707	3.20024
2002-03-03	2002-03-09	2002	10	674	2.92633
2002-03-10	2002-03-16	2002	11	652	2.85857
2002-03-17	2002-03-23	2002	12	617	2.34745
2002-03-24	2002-03-30	2002	13	582	2.23498
2002-03-31	2002-04-06	2002	14	575	1.99355
2002-04-07	2002-04-13	2002	15	551	1.37168
2002-04-14	2002-04-20	2002	16	523	1.27033
2002-04-21	2002-04-27	2002	17	504	0.999331
2002-04-28	2002-05-04	2002	18	475	1.172
2002-05-05	2002-05-11	2002	19	458	1.03472
2002-05-12	2002-05-18	2002	20	449	0.703599
2002-05-19	2002-05-25	2002	21	#N/A	#N/A
2002-05-26	2002-06-01	2002	22	#N/A	#N/A
2002-06-02	2002-06-08	2002	23	#N/A	#N/A
2002-06-09	2002-06-15	2002	24	#N/A	#N/A
2002-06-16	2002-06-22	2002	25	#N/A	#N/A
2002-06-23	2002-06-29	2002	26	#N/A	#N/A
2002-06-30	2002-07-06	2002	27	#N/A	#N/A
2002-07-07	2002-07-13	2002	28	#N/A	#N/A
2002-07-14	2002-07-20	2002	29	#N/A	#N/A
2002-07-21	2002-07-27	2002	30	#N/A	#N/A
2002-07-28	2002-08-03	2002	31	#N/A	#N/A
2002-08-04	2002-08-10	2002	32	#N/A	#N/A
2002-08-11	2002-08-17	2002	33	#N/A	#N/A
2002-08-18	2002-08-24	2002	34	#N/A	#N/A
2002-08-25	2002-08-31	2002	35	#N/A	#N/A
2002-09-01	2002-09-07	2002	36	#N/A	#N/A
2002-09-08	2002-09-14	2002	37	#N/A	#N/A
2002-09-15	2002-09-21	2002	38	#N/A	#N/A
2002-09-22	2002-09-28	2002	39	#N/A	#N/A
2002-09-29	2002-10-05	2002	40	754	1.22262
2002-10-06	2002-10-12	2002	41	785	1.33344
2002-10-13	2002-10-19	2002	42	831	1.31929
2002-10-20	2002-10-26	2002	43	863	1.49484
2002-10-27	2002-11-02	2002	44	909	1.47195
2002-11-03	2002-11-09	2002	45	930	1.58094
2002-11-10	2002-11-16	2002	46	923	1.49426
2002-11-17	2002-11-23	2002	47	922	1.40569
2002-11-24	2002-11-30	2002	48	918	1.6141
2002-12-01	2002-12-07	2002	49	937	1.45967
2002-12-08	2002-12-14	2002	50	928	1.59896
2002-12-15	2002-12-21	2002	51	908	2.16697
2002-12-22	2002-12-28	2002	52	865	2.57842
2002-12-29	2003-01-04	2003	1	879	2.38636
2003-01-05	2003-01-11	2003	2	926	1.73621
2003-01-12	2003-01-18	2003	3	902	2.06296
2003-01-19	2003-01-25	2003	4	927	2.58113
2003-01-26	2003-02-01	2003	5	884	2.93909
2003-02-02	2003-02-08	2003	6	889	3.22539
2003-02-09	2003-02-15	2003	7	903	3.06982
2003-02-16	2003-02-22	2003	8	871	3.20044
2003-02-23	2003-03-01	2003	9	857	2.44888
2003-03-02	2003-03-08	2003	10	839	2.1344
2003-03-09	2003-03-15	2003	11	835	1.99866
2003-03-16	2003-03-22	2003	12	795	1.93849
2003-03-23	2003-03-29	2003	13	775	1.41293
2003-03-30	2003-04-05	2003	14	741	1.23472
2003-04-06	2003-04-12	2003	15	735	1.20005
2003-04-13	2003-04-19	2003	16	669	0.910135
2003-04-20	2003-04-26	2003	17	682	0.932265
2003-04-27	2003-05-03	2003	18	655	0.692175
2003-05-04	2003-05-10	2003	19	613	0.669406
2003-05-11	2003-05-17	2003	20	547	0.727705
2003-05-18	2003-05-24	2003	21	406	0.717701
2003-05-25	2003-05-31	2003	22	393	0.789394
2003-06-01	2003-06-07	2003	23	344	0.722129
2003-06-08	2003-06-14	2003	24	341	0.591326
2003-06-15	2003-06-21	2003	25	322	0.52307
2003-06-22	2003-06-28	2003	26	322	0.450236
2003-06-29	2003-07-05	2003	27	310	0.397421
2003-07-06	2003-07-12	2003	28	308	0.448002
2003-07-13	2003-07-19	2003	29	301	0.474767
2003-07-20	2003-07-26	2003	30	302	0.453251
2003-07-27	2003-08-02	2003	31	290	0.352158
2003-08-03	2003-08-09	2003	32	295	0.525322
2003-08-10	2003-08-16	2003	33	283	0.492991
2003-08-17	2003-08-23	2003	34	277	0.542728
2003-08-24	2003-08-30	2003	35	276	0.490347
2003-08-31	2003-09-06	2003	36	271	0.735914
2003-09-07	2003-09-13	2003	37	267	0.581771
2003-09-14	2003-09-20	2003	38	264	0.654162
2003-09-21	2003-09-27	2003	39	268	0.749504
2003-09-28	2003-10-04	2003	40	830	0.884021
2003-10-05	2003-10-11	2003	41	931	1.02773
2003-10-12	2003-10-18	2003	42	974	1.28296
2003-10-19	2003-10-25	2003	43	1007	1.32661
2003-10-26	2003-11-01	2003	44	1074	1.77304
2003-11-02	2003-11-08	2003	45	1111	2.43814
2003-11-09	2003-11-15	2003	46	1141	2.72605
2003-11-16	2003-11-22	2003	47	1129	3.73192
2003-11-23	2003-11-29	2003	48	1118	4.54894
2003-11-30	2003-12-06	2003	49	1189	5.39906
2003-12-07	2003-12-13	2003	50	1173	7.38735
2003-12-14	2003-12-20	2003	51	1148	7.48097
2003-12-21	2003-12-27	2003	52	1122	7.62797
2003-12-28	2004-01-03	2003	53	1139	5.14051
2004-01-04	2004-01-10	2004	1	1160	2.89129
2004-01-11	2004-01-17	2004	2	1141	2.10429
2004-01-18	2004-01-24	2004	3	1084	1.88696
2004-01-25	2004-01-31	2004	4	1071	1.7766
2004-02-01	2004-02-07	2004	5	1054	1.46001
2004-02-08	2004-02-14	2004	6	986	1.37787
2004-02-15	2004-02-21	2004	7	1004	1.30532
2004-02-22	2004-02-28	2004	8	948	1.08691
2004-02-29	2004-03-06	2004	9	894	0.991888
2004-03-07	2004-03-13	2004	10	897	1.02765
2004-03-14	2004-03-20	2004	11	849	1.0579
2004-03-21	2004-03-27	2004	12	859	0.849361
2004-03-28	2004-04-03	2004	13	828	0.747127
2004-04-04	2004-04-10	2004	14	774	0.661708
2004-04-11	2004-04-17	2004	15	755	0.679514
2004-04-18	2004-04-24	2004	16	679	0.633071
2004-04-25	2004-05-01	2004	17	658	0.569894
2004-05-02	2004-05-08	2004	18	629	0.591357
2004-05-09	2004-05-15	2004	19	599	0.589044
2004-05-16	2004-05-22	2004	20	553	0.67864
2004-05-23	2004-05-29	2004	21	463	0.637558
2004-05-30	2004-06-05	2004	22	452	0.813309
2004-06-06	2004-06-12	2004	23	443	0.834551
2004-06-13	2004-06-19	2004	24	426	0.616174
2004-06-20	2004-06-26	2004	25	423	0.513286
2004-06-27	2004-07-03	2004	26	408	0.351881
2004-07-04	2004-07-10	2004	27	381	0.542621
2004-07-11	2004-07-17	2004	28	378	0.581036
2004-07-18	2004-07-24	2004	29	370	0.495486
2004-07-25	2004-07-31	2004	30	363	0.61209
2004-08-01	2004-08-07	2004	31	345	0.531491
2004-08-08	2004-08-14	2004	32	334	0.519987
2004-08-15	2004-08-21	2004	33	335	0.574476
2004-08-22	2004-08-28	2004	34	333	0.663175
2004-08-29	2004-09-04	2004	35	326	0.614691
2004-09-05	2004-09-11	2004	36	337	0.656823
2004-09-12	2004-09-18	2004	37	341	0.723016
2004-09-19	2004-09-25	2004	38	336	0.691857
2004-09-26	2004-10-02	2004	39	364	0.782758
2004-10-03	2004-10-09	2004	40	1176	0.982275
2004-10-10	2004-10-16	2004	41	1187	1.01821
2004-10-17	2004-10-23	2004	42	1267	1.1768
2004-10-24	2004-10-30	2004	43	1293	1.30121
2004-10-31	2004-11-06	2004	44	1302	1.27746
2004-11-07	2004-11-13	2004	45	1344	1.40387
2004-11-14	2004-11-20	2004	46	1336	1.40301
2004-11-21	2004-11-27	2004	47	1341	1.73975
2004-11-28	2004-12-04	2004	48	1369	1.56894
2004-12-05	2004-12-11	2004	49	1346	1.65927
2004-12-12	2004-12-18	2004	50	1379	1.81341
2004-12-19	2004-12-25	2004	51	1288	2.37626
2004-12-26	2005-01-01	2004	52	1332	2.77052
2005-01-02	2005-01-08	2005	1	1383	2.40064
2005-01-09	2005-01-15	2005	2	1342	2.54155
2005-01-16	2005-01-22	2005	3	1348	2.85871
2005-01-23	2005-01-29	2005	4	1334	3.55011
2005-01-30	2005-02-05	2005	5	1303	4.58591
2005-02-06	2005-02-12	2005	6	1324	5.05809
2005-02-13	2005-02-19	2005	7	1330	5.44151
2005-02-20	2005-02-26	2005	8	1280	4.4729
2005-02-27	2005-03-05	2005	9	1268	3.6752
2005-03-06	2005-03-12	2005	10	1227	3.3353
2005-03-13	2005-03-19	2005	11	1185	2.76224
2005-03-20	2005-03-26	2005	12	1148	2.46844
2005-03-27	2005-04-02	2005	13	1103	2.00081
2005-04-03	2005-04-09	2005	14	1048	1.54319
2005-04-10	2005-04-16	2005	15	1000	1.50195
2005-04-17	2005-04-23	2005	16	978	1.22918
2005-04-24	2005-04-30	2005	17	971	1.21854
2005-05-01	2005-05-07	2005	18	923	1.15832
2005-05-08	2005-05-14	2005	19	878	1.249
2005-05-15	2005-05-21	2005	20	825	1.16888
2005-05-22	2005-05-28	2005	21	687	1.07888
2005-05-29	2005-06-04	2005	22	637	1.23059
2005-06-05	2005-06-11	2005	23	603	1.14747
2005-06-12	2005-06-18	2005	24	582	1.00254
2005-06-19	2005-06-25	2005	25	587	0.957569
2005-06-26	2005-07-02	2005	26	550	0.894837
2005-07-03	2005-07-09	2005	27	533	0.798205
2005-07-10	2005-07-16	2005	28	524	0.757812
2005-07-17	2005-07-23	2005	29	507	0.825963
2005-07-24	2005-07-30	2005	30	492	0.744927
2005-07-31	2005-08-06	2005	31	488	0.787049
2005-08-07	2005-08-13	2005	32	479	0.684724
2005-08-14	2005-08-20	2005	33	480	0.747361
2005-08-21	2005-08-27	2005	34	428	0.673974
2005-08-28	2005-09-03	2005	35	420	0.869662
2005-09-04	2005-09-10	2005	36	416	0.899529
2005-09-11	2005-09-17	2005	37	408	0.854635
2005-09-18	2005-09-24	2005	38	419	1.01123
2005-09-25	2005-10-01	2005	39	447	0.977808
2005-10-02	2005-10-08	2005	40	1113	1.17778
2005-10-09	2005-10-15	2005	41	1160	1.21947
2005-10-16	2005-10-22	2005	42	1216	1.3069
2005-10-23	2005-10-29	2005	43	1237	1.33931
2005-10-30	2005-11-05	2005	44	1280	1.58374
2005-11-06	2005-11-12	2005	45	1272	1.47072
2005-11-13	2005-11-19	2005	46	1277	1.6112
2005-11-20	2005-11-26	2005	47	1301	1.82699
2005-11-27	2005-12-03	2005	48	1325	1.77482
2005-12-04	2005-12-10	2005	49	1328	1.94451
2005-12-11	2005-12-17	2005	50	1318	2.35512
2005-12-18	2005-12-24	2005	51	1287	3.10878
2005-12-25	2005-12-31	2005	52	1273	3.28238
2006-01-01	2006-01-07	2006	1	1319	2.62914
2006-01-08	2006-01-14	2006	2	1339	2.2515
2006-01-15	2006-01-21	2006	3	1297	2.35858
2006-01-22	2006-01-28	2006	4	1331	2.41881
2006-01-29	2006-02-04	2006	5	1320	2.52752
2006-02-05	2006-02-11	2006	6	1311	2.64954
2006-02-12	2006-02-18	2006	7	1288	3.12935
2006-02-19	2006-02-25	2006	8	1288	3.12442
2006-02-26	2006-03-04	2006	9	1275	3.13099
2006-03-05	2006-03-11	2006	10	1257	3.08261
2006-03-12	2006-03-18	2006	11	1241	2.64431
2006-03-19	2006-03-25	2006	12	1217	2.42295
2006-03-26	2006-04-01	2006	13	1165	2.31141
2006-04-02	2006-04-08	2006	14	1133	1.86383
2006-04-09	2006-04-15	2006	15	1087	1.44943
2006-04-16	2006-04-22	2006	16	1045	1.30227
2006-04-23	2006-04-29	2006	17	1017	1.13459
2006-04-30	2006-05-06	2006	18	958	1.06255
2006-05-07	2006-05-13	2006	19	919	1.03428
2006-05-14	2006-05-20	2006	20	877	1.01791
2006-05-21	2006-05-27	2006	21	783	0.918151
2006-05-28	2006-06-03	2006	22	649	0.93099
2006-06-04	2006-06-10	2006	23	635	0.857294
2006-06-11	2006-06-17	2006	24	615	0.786294
2006-06-18	2006-06-24	2006	25	610	0.719426
2006-06-25	2006-07-01	2006	26	572	0.718868
2006-07-02	2006-07-08	2006	27	565	0.774807
2006-07-09	2006-07-15	2006	28	577	0.76598
2006-07-16	2006-07-22	2006	29	564	0.642809
2006-07-23	2006-07-29	2006	30	564	0.622033
2006-07-30	2006-08-05	2006	31	551	0.616326
2006-08-06	2006-08-12	2006	32	547	0.685694
2006-08-13	2006-08-19	2006	33	536	0.622697
2006-08-20	2006-08-26	2006	34	503	0.611817
2006-08-27	2006-09-02	2006	35	488	0.638831
2006-09-03	2006-09-09	2006	36	491	0.806627
2006-09-10	2006-09-16	2006	37	487	0.762448
2006-09-17	2006-09-23	2006	38	455	0.813406
2006-09-24	2006-09-30	2006	39	469	0.807934
2006-10-01	2006-10-07	2006	40	1323	1.15384
2006-10-08	2006-10-14	2006	41	1361	1.14819
2006-10-15	2006-10-21	2006	42	1425	1.22736
2006-10-22	2006-10-28	2006	43	1445	1.21744
2006-10-29	2006-11-04	2006	44	1473	1.32813
2006-11-05	2006-11-11	2006	45	1497	1.47754
2006-11-12	2006-11-18	2006	46	1474	1.5339
2006-11-19	2006-11-25	2006	47	1488	1.91269
2006-11-26	2006-12-02	2006	48	1486	1.838
2006-12-03	2006-12-09	2006	49	1493	1.95376
2006-12-10	2006-12-16	2006	50	1492	2.40407
2006-12-17	2006-12-23	2006	51	1435	2.87453
2006-12-24	2006-12-30	2006	52	1359	3.02597
2006-12-31	2007-01-06	2007	1	1490	2.37817
2007-01-07	2007-01-13	2007	2	1467	2.09232
2007-01-14	2007-01-20	2007	3	1470	2.29396
2007-01-21	2007-01-27	2007	4	1495	2.74501
2007-01-28	2007-02-03	2007	5	1472	3.04434
2007-02-04	2007-02-10	2007	6	1484	3.49999
2007-02-11	2007-02-17	2007	7	1461	3.57851
2007-02-18	2007-02-24	2007	8	1460	3.28979
2007-02-25	2007-03-03	2007	9	1428	2.89149
2007-03-04	2007-03-10	2007	10	1408	2.62075
2007-03-11	2007-03-17	2007	11	1361	2.53387
2007-03-18	2007-03-24	2007	12	1333	2.07251
2007-03-25	2007-03-31	2007	13	1303	1.87084
2007-04-01	2007-04-07	2007	14	1284	1.40042
2007-04-08	2007-04-14	2007	15	1240	1.46887
2007-04-15	2007-04-21	2007	16	1206	1.15514
2007-04-22	2007-04-28	2007	17	1152	1.07901
2007-04-29	2007-05-05	2007	18	1119	0.98492
2007-05-06	2007-05-12	2007	19	1057	1.03325
2007-05-13	2007-05-19	2007	20	1025	0.926649
2007-05-20	2007-05-26	2007	21	925	0.9201
2007-05-27	2007-06-02	2007	22	831	0.954094
2007-06-03	2007-06-09	2007	23	796	0.763278
2007-06-10	2007-06-16	2007	24	771	0.81722
2007-06-17	2007-06-23	2007	25	749	0.764586
2007-06-24	2007-06-30	2007	26	742	0.793127
2007-07-01	2007-07-07	2007	27	711	0.66909
2007-07-08	2007-07-14	2007	28	697	0.62115
2007-07-15	2007-07-21	2007	29	698	0.603659
2007-07-22	2007-07-28	2007	30	691	0.649058
2007-07-29	2007-08-04	2007	31	677	0.568338
2007-08-05	2007-08-11	2007	32	667	0.651546
2007-08-12	2007-08-18	2007	33	666	0.652176
2007-08-19	2007-08-25	2007	34	671	0.803849
2007-08-26	2007-09-01	2007	35	652	0.787458
2007-09-02	2007-09-08	2007	36	641	0.943263
2007-09-09	2007-09-15	2007	37	638	0.946932
2007-09-16	2007-09-22	2007	38	632	0.987146
2007-09-23	2007-09-29	2007	39	703	1.05206
2007-09-30	2007-10-06	2007	40	1373	0.995184
2007-10-07	2007-10-13	2007	41	1429	1.22003
2007-10-14	2007-10-20	2007	42	1449	1.28548
2007-10-21	2007-10-27	2007	43	1477	1.3775
2007-10-28	2007-11-03	2007	44	1485	1.46725
2007-11-04	2007-11-10	2007	45	1539	1.55841
2007-11-11	2007-11-17	2007	46	1516	1.61958
2007-11-18	2007-11-24	2007	47	1523	1.8112
2007-11-25	2007-12-01	2007	48	1513	1.61865
2007-12-02	2007-12-08	2007	49	1487	1.62124
2007-12-09	2007-12-15	2007	50	1453	1.67351
2007-12-16	2007-12-22	2007	51	1420	1.95096
2007-12-23	2007-12-29	2007	52	1426	2.50019
2007-12-30	2008-01-05	2008	1	1486	2.43939
2008-01-06	2008-01-12	2008	2	1509	2.29319
2008-01-13	2008-01-19	2008	3	1511	2.62907
2008-01-20	2008-01-26	2008	4	1508	3.92966
2008-01-27	2008-02-02	2008	5	1514	4.99202
2008-02-03	2008-02-09	2008	6	1526	5.7776
2008-02-10	2008-02-16	2008	7	1518	5.98318
2008-02-17	2008-02-23	2008	8	1497	5.61677
2008-02-24	2008-03-01	2008	9	1453	4.53234
2008-03-02	2008-03-08	2008	10	1445	3.83249
2008-03-09	2008-03-15	2008	11	1412	3.21522
2008-03-16	2008-03-22	2008	12	1395	2.69245
2008-03-23	2008-03-29	2008	13	1379	2.03366
2008-03-30	2008-04-05	2008	14	1327	1.65275
2008-04-06	2008-04-12	2008	15	1318	1.3113
2008-04-13	2008-04-19	2008	16	1288	1.1652
2008-04-20	2008-04-26	2008	17	1208	1.02035
2008-04-27	2008-05-03	2008	18	1147	0.877607
2008-05-04	2008-05-10	2008	19	1098	0.825107
2008-05-11	2008-05-17	2008	20	1074	0.787315
2008-05-18	2008-05-24	2008	21	945	0.805439
2008-05-25	2008-05-31	2008	22	869	0.886061
2008-06-01	2008-06-07	2008	23	789	0.743743
2008-06-08	2008-06-14	2008	24	764	0.706842
2008-06-15	2008-06-21	2008	25	755	0.655943
2008-06-22	2008-06-28	2008	26	730	0.633492
2008-06-29	2008-07-05	2008	27	713	0.571837
2008-07-06	2008-07-12	2008	28	710	0.558278
2008-07-13	2008-07-19	2008	29	696	0.597893
2008-07-20	2008-07-26	2008	30	694	0.577222
2008-07-27	2008-08-02	2008	31	676	0.596987
2008-08-03	2008-08-09	2008	32	668	0.564653
2008-08-10	2008-08-16	2008	33	657	0.585682
2008-08-17	2008-08-23	2008	34	657	0.503985
2008-08-24	2008-08-30	2008	35	636	0.468139
2008-08-31	2008-09-06	2008	36	666	0.576455
2008-09-07	2008-09-13	2008	37	685	0.681361
2008-09-14	2008-09-20	2008	38	679	0.794764
2008-09-21	2008-09-27	2008	39	716	0.868116
2008-09-28	2008-10-04	2008	40	1435	1.06828
2008-10-05	2008-10-11	2008	41	1500	1.00756
2008-10-12	2008-10-18	2008	42	1525	0.979399
2008-10-19	2008-10-25	2008	43	1527	1.04943
2008-10-26	2008-11-01	2008	44	1545	1.13218
2008-11-02	2008-11-08	2008	45	1555	1.13156
2008-11-09	2008-11-15	2008	46	1555	1.15469
2008-11-16	2008-11-22	2008	47	1563	1.20448
2008-11-23	2008-11-29	2008	48	1523	1.36081
2008-11-30	2008-12-06	2008	49	1551	1.30322
2008-12-07	2008-12-13	2008	50	1543	1.30204
2008-12-14	2008-12-20	2008	51	1416	1.45109
2008-12-21	2008-12-27	2008	52	1484	1.79927
2008-12-28	2009-01-03	2008	53	1490	2.12134
2009-01-04	2009-01-10	2009	1	1539	1.47138
2009-01-11	2009-01-17	2009	2	1512	1.61555
2009-01-18	2009-01-24	2009	3	1566	1.95333
2009-01-25	2009-01-31	2009	4	1554	2.42907
2009-02-01	2009-02-07	2009	5	1580	2.96686
2009-02-08	2009-02-14	2009	6	1569	3.57354
2009-02-15	2009-02-21	2009	7	1543	3.36653
2009-02-22	2009-02-28	2009	8	1544	3.2962
2009-03-01	2009-03-07	2009	9	1534	3.17227
2009-03-08	2009-03-14	2009	10	1524	2.5804
2009-03-15	2009-03-21	2009	11	1494	2.42922
2009-03-22	2009-03-28	2009	12	1470	1.99028
2009-03-29	2009-04-04	2009	13	1440	1.72423
2009-04-05	2009-04-11	2009	14	1422	1.60355
2009-04-12	2009-04-18	2009	15	1415	1.28418
2009-04-19	2009-04-25	2009	16	1445	1.2932
2009-04-26	2009-05-02	2009	17	1405	2.74012
2009-05-03	2009-05-09	2009	18	1422	2.22391
2009-05-10	2009-05-16	2009	19	1372	1.76657
2009-05-17	2009-05-23	2009	20	1331	1.92171
2009-05-24	2009-05-30	2009	21	1314	1.8611
2009-05-31	2009-06-06	2009	22	1305	1.68423
2009-06-07	2009-06-13	2009	23	1296	1.7393
2009-06-14	2009-06-20	2009	24	1280	1.83001
2009-06-21	2009-06-27	2009	25	1279	1.58128
2009-06-28	2009-07-04	2009	26	1237	1.49172
2009-07-05	2009-07-11	2009	27	1246	1.389
2009-07-12	2009-07-18	2009	28	1248	1.34702
2009-07-19	2009-07-25	2009	29	1248	1.16056
2009-07-26	2009-08-01	2009	30	1254	1.2085
2009-08-02	2009-08-08	2009	31	1230	1.15544
2009-08-09	2009-08-15	2009	32	1234	1.14518
2009-08-16	2009-08-22	2009	33	1286	1.4664
2009-08-23	2009-08-29	2009	34	1320	2.38017
2009-08-30	2009-09-05	2009	35	1358	3.44681
2009-09-06	2009-09-12	2009	36	1367	4.05315
2009-09-13	2009-09-19	2009	37	1380	4.26621
2009-09-20	2009-09-26	2009	38	1313	4.21579
2009-09-27	2009-10-03	2009	39	1331	4.8861
2009-10-04	2009-10-10	2009	40	2056	6.06923
2009-10-11	2009-10-17	2009	41	2134	7.09467
2009-10-18	2009-10-24	2009	42	2162	7.7151
2009-10-25	2009-10-31	2009	43	2167	7.55134
2009-11-01	2009-11-07	2009	44	2197	6.67118
2009-11-08	2009-11-14	2009	45	2191	5.20633
2009-11-15	2009-11-21	2009	46	2157	4.04477
2009-11-22	2009-11-28	2009	47	2146	3.49722
2009-11-29	2009-12-05	2009	48	2122	2.69023
2009-12-06	2009-12-12	2009	49	2093	2.47119
2009-12-13	2009-12-19	2009	50	2014	2.44773
2009-12-20	2009-12-26	2009	51	1934	2.64594
2009-12-27	2010-01-02	2009	52	1937	2.61567
2010-01-03	2010-01-09	2010	1	1996	1.90712
2010-01-10	2010-01-16	2010	2	2016	1.86738
2010-01-17	2010-01-23	2010	3	2053	1.88072
2010-01-24	2010-01-30	2010	4	2026	1.96908
2010-01-31	2010-02-06	2010	5	1996	2.11387
2010-02-07	2010-02-13	2010	6	1977	2.09695
2010-02-14	2010-02-20	2010	7	1954	1.90294
2010-02-21	2010-02-27	2010	8	1990	1.96951
2010-02-28	2010-03-06	2010	9	1953	1.92331
2010-03-07	2010-03-13	2010	10	1946	1.89659
2010-03-14	2010-03-20	2010	11	1933	1.75181
2010-03-21	2010-03-27	2010	12	1917	1.52632
2010-03-28	2010-04-03	2010	13	1875	1.49572
2010-04-04	2010-04-10	2010	14	1850	1.22313
2010-04-11	2010-04-17	2010	15	1831	1.17754
2010-04-18	2010-04-24	2010	16	1765	1.09112
2010-04-25	2010-05-01	2010	17	1755	1.11958
2010-05-02	2010-05-08	2010	18	1710	1.08169
2010-05-09	2010-05-15	2010	19	1664	1.12497
2010-05-16	2010-05-22	2010	20	1624	1.06197
2010-05-23	2010-05-29	2010	21	1497	1.08909
2010-05-30	2010-06-05	2010	22	1421	1.1776
2010-06-06	2010-06-12	2010	23	1435	0.97493
2010-06-13	2010-06-19	2010	24	1405	0.987132
2010-06-20	2010-06-26	2010	25	1384	0.995991
2010-06-27	2010-07-03	2010	26	1347	0.904726
2010-07-04	2010-07-10	2010	27	1353	0.941927
2010-07-11	2010-07-17	2010	28	1284	0.880415
2010-07-18	2010-07-24	2010	29	1265	0.842615
2010-07-25	2010-07-31	2010	30	1250	0.858382
2010-08-01	2010-08-07	2010	31	1241	0.83383
2010-08-08	2010-08-14	2010	32	1212	0.847437
2010-08-15	2010-08-21	2010	33	1225	0.888273
2010-08-22	2010-08-28	2010	34	1235	0.765372
2010-08-29	2010-09-04	2010	35	1170	0.91858
2010-09-05	2010-09-11	2010	36	1198	1.01432
2010-09-12	2010-09-18	2010	37	1210	1.01233
2010-09-19	2010-09-25	2010	38	1206	1.11803
2010-09-26	2010-10-02	2010	39	1254	1.11806
2010-10-03	2010-10-09	2010	40	1838	1.10939
2010-10-10	2010-10-16	2010	41	1875	1.24341
2010-10-17	2010-10-23	2010	42	1907	1.25726
2010-10-24	2010-10-30	2010	43	1929	1.25734
2010-10-31	2010-11-06	2010	44	1947	1.43414
2010-11-07	2010-11-13	2010	45	1940	1.51838
2010-11-14	2010-11-20	2010	46	1921	1.61617
2010-11-21	2010-11-27	2010	47	1938	1.84378
2010-11-28	2010-12-04	2010	48	1964	1.72535
2010-12-05	2010-12-11	2010	49	1936	1.87923
2010-12-12	2010-12-18	2010	50	1916	2.3371
2010-12-19	2010-12-25	2010	51	1840	3.03533
2010-12-26	2011-01-01	2010	52	1887	3.136
2011-01-02	2011-01-08	2011	1	1923	2.53336
2011-01-09	2011-01-15	2011	2	1921	2.91288
2011-01-16	2011-01-22	2011	3	1964	3.44497
2011-01-23	2011-01-29	2011	4	1947	4.16185
2011-01-30	2011-02-05	2011	5	1970	4.55159
2011-02-06	2011-02-12	2011	6	1961	4.46504
2011-02-13	2011-02-19	2011	7	1910	4.55124
2011-02-20	2011-02-26	2011	8	1908	4.0822
2011-02-27	2011-03-05	2011	9	1860	3.38812
2011-03-06	2011-03-12	2011	10	1829	2.99142
2011-03-13	2011-03-19	2011	11	1823	2.61542
2011-03-20	2011-03-26	2011	12	1790	2.09065
2011-03-27	2011-04-02	2011	13	1770	1.86146
2011-04-03	2011-04-09	2011	14	1723	1.61377
2011-04-10	2011-04-16	2011	15	1681	1.42199
2011-04-17	2011-04-23	2011	16	1651	1.3382
2011-04-24	2011-04-30	2011	17	1612	1.19995
2011-05-01	2011-05-07	2011	18	1585	1.14889
2011-05-08	2011-05-14	2011	19	1556	1.12194
2011-05-15	2011-05-21	2011	20	1516	1.06712
2011-05-22	2011-05-28	2011	21	1381	1.05058
2011-05-29	2011-06-04	2011	22	1357	1.15203
2011-06-05	2011-06-11	2011	23	1296	0.970975
2011-06-12	2011-06-18	2011	24	1279	0.894683
2011-06-19	2011-06-25	2011	25	1251	0.843568
2011-06-26	2011-07-02	2011	26	1225	0.815409
2011-07-03	2011-07-09	2011	27	1211	0.823052
2011-07-10	2011-07-16	2011	28	1220	0.674635
2011-07-17	2011-07-23	2011	29	1203	0.631883
2011-07-24	2011-07-30	2011	30	1179	0.641513
2011-07-31	2011-08-06	2011	31	1175	0.529813
2011-08-07	2011-08-13	2011	32	1175	0.644089
2011-08-14	2011-08-20	2011	33	1191	0.667718
2011-08-21	2011-08-27	2011	34	1195	0.705668
2011-08-28	2011-09-03	2011	35	1200	0.804155
2011-09-04	2011-09-10	2011	36	1184	0.907804
2011-09-11	2011-09-17	2011	37	1196	1.00555
2011-09-18	2011-09-24	2011	38	1201	1.03601
2011-09-25	2011-10-01	2011	39	1213	1.07583
2011-10-02	2011-10-08	2011	40	1850	1.16092
2011-10-09	2011-10-15	2011	41	1883	1.19785
2011-10-16	2011-10-22	2011	42	1905	1.27926
2011-10-23	2011-10-29	2011	43	1900	1.29194
2011-10-30	2011-11-05	2011	44	1925	1.42824
2011-11-06	2011-11-12	2011	45	1946	1.39803
2011-11-13	2011-11-19	2011	46	1900	1.45831
2011-11-20	2011-11-26	2011	47	1918	1.56548
2011-11-27	2011-12-03	2011	48	1904	1.34313
2011-12-04	2011-12-10	2011	49	1898	1.48139
2011-12-11	2011-12-17	2011	50	1872	1.63398
2011-12-18	2011-12-24	2011	51	1851	1.83126
2011-12-25	2011-12-31	2011	52	1821	2.10451
2012-01-01	2012-01-07	2012	1	1891	1.73625
2012-01-08	2012-01-14	2012	2	1883	1.55066
2012-01-15	2012-01-21	2012	3	1887	1.62891
2012-01-22	2012-01-28	2012	4	1891	1.76038
2012-01-29	2012-02-04	2012	5	1885	1.92728
2012-02-05	2012-02-11	2012	6	1875	1.91994
2012-02-12	2012-02-18	2012	7	1884	2.09951
2012-02-19	2012-02-25	2012	8	1853	2.23973
2012-02-26	2012-03-03	2012	9	1826	2.21921
2012-03-04	2012-03-10	2012	10	1816	2.16693
2012-03-11	2012-03-17	2012	11	1819	2.38913
2012-03-18	2012-03-24	2012	12	1780	1.96466
2012-03-25	2012-03-31	2012	13	1753	1.84229
2012-04-01	2012-04-07	2012	14	1729	1.68674
2012-04-08	2012-04-14	2012	15	1707	1.53136
2012-04-15	2012-04-21	2012	16	1699	1.37912
2012-04-22	2012-04-28	2012	17	1675	1.29515
2012-04-29	2012-05-05	2012	18	1564	1.39521
2012-05-06	2012-05-12	2012	19	1546	1.32522
2012-05-13	2012-05-19	2012	20	1503	1.23059
2012-05-20	2012-05-26	2012	21	1415	1.23028
2012-05-27	2012-06-02	2012	22	1409	1.26877
2012-06-03	2012-06-09	2012	23	1365	1.10782
2012-06-10	2012-06-16	2012	24	1289	1.09559
2012-06-17	2012-06-23	2012	25	1295	1.11031
2012-06-24	2012-06-30	2012	26	1260	1.10616
2012-07-01	2012-07-07	2012	27	1271	1.10816
2012-07-08	2012-07-14	2012	28	1240	0.999444
2012-07-15	2012-07-21	2012	29	1223	0.924199
2012-07-22	2012-07-28	2012	30	1250	0.949257
2012-07-29	2012-08-04	2012	31	1240	0.978903
2012-08-05	2012-08-11	2012	32	1248	0.925024
2012-08-12	2012-08-18	2012	33	1238	0.848456
2012-08-19	2012-08-25	2012	34	1238	1.04451
2012-08-26	2012-09-01	2012	35	1238	1.0986
2012-09-02	2012-09-08	2012	36	1242	1.22071
2012-09-09	2012-09-15	2012	37	1252	1.24976
2012-09-16	2012-09-22	2012	38	1268	1.22892
2012-09-23	2012-09-29	2012	39	1248	1.29393
2012-09-30	2012-10-06	2012	40	1932	1.23034
2012-10-07	2012-10-13	2012	41	1940	1.3278
2012-10-14	2012-10-20	2012	42	1968	1.33995
2012-10-21	2012-10-27	2012	43	1958	1.37842
2012-10-28	2012-11-03	2012	44	1929	1.50085
2012-11-04	2012-11-10	2012	45	1974	1.65163
2012-11-11	2012-11-17	2012	46	1966	1.76746
2012-11-18	2012-11-24	2012	47	1968	2.30609
2012-11-25	2012-12-01	2012	48	2006	2.16324
2012-12-02	2012-12-08	2012	49	2006	2.83038
2012-12-09	2012-12-15	2012	50	1977	3.43761
2012-12-16	2012-12-22	2012	51	1908	4.30554
2012-12-23	2012-12-29	2012	52	1905	6.06082
2012-12-30	2013-01-05	2013	1	1982	4.64931
2013-01-06	2013-01-12	2013	2	1995	4.32584
2013-01-13	2013-01-19	2013	3	2008	4.51113
2013-01-20	2013-01-26	2013	4	1978	4.2171
2013-01-27	2013-02-02	2013	5	1963	3.78956
2013-02-03	2013-02-09	2013	6	1931	3.29206
2013-02-10	2013-02-16	2013	7	1926	3.0197
2013-02-17	2013-02-23	2013	8	1940	2.71499
2013-02-24	2013-03-02	2013	9	1893	2.4845
2013-03-03	2013-03-09	2013	10	1884	2.57808
2013-03-10	2013-03-16	2013	11	1846	2.39237
2013-03-17	2013-03-23	2013	12	1825	2.06778
2013-03-24	2013-03-30	2013	13	1811	1.90281
2013-03-31	2013-04-06	2013	14	1769	1.65902
2013-04-07	2013-04-13	2013	15	1742	1.43006
2013-04-14	2013-04-20	2013	16	1732	1.27757
2013-04-21	2013-04-27	2013	17	1711	1.19009
2013-04-28	2013-05-04	2013	18	1675	1.09556
2013-05-05	2013-05-11	2013	19	1630	1.08589
2013-05-12	2013-05-18	2013	20	1582	1.07343
2013-05-19	2013-05-25	2013	21	1489	1.01677
2013-05-26	2013-06-01	2013	22	1486	1.04847
2013-06-02	2013-06-08	2013	23	1421	0.920349
2013-06-09	2013-06-15	2013	24	1419	0.920779
2013-06-16	2013-06-22	2013	25	1405	0.904333
2013-06-23	2013-06-29	2013	26	1389	0.83057
2013-06-30	2013-07-06	2013	27	1357	0.862837
2013-07-07	2013-07-13	2013	28	1362	0.732182
2013-07-14	2013-07-20	2013	29	1341	0.724558
2013-07-21	2013-07-27	2013	30	1325	0.740848
2013-07-28	2013-08-03	2013	31	1290	0.726037
2013-08-04	2013-08-10	2013	32	1299	0.755639
2013-08-11	2013-08-17	2013	33	1276	0.761847
2013-08-18	2013-08-24	2013	34	1265	0.779896
2013-08-25	2013-08-31	2013	35	1260	0.899138
2013-09-01	2013-09-07	2013	36	1317	0.999524
2013-09-08	2013-09-14	2013	37	1307	1.0558
2013-09-15	2013-09-21	2013	38	1290	1.0967
2013-09-22	2013-09-28	2013	39	1364	1.24709
2013-09-29	2013-10-05	2013	40	1960	1.15746
2013-10-06	2013-10-12	2013	41	1990	1.27184
2013-10-13	2013-10-19	2013	42	2018	1.31623
2013-10-20	2013-10-26	2013	43	2027	1.37444
2013-10-27	2013-11-02	2013	44	2028	1.46781
2013-11-03	2013-11-09	2013	45	2017	1.5834
2013-11-10	2013-11-16	2013	46	2054	1.60253
2013-11-17	2013-11-23	2013	47	2012	1.72344
2013-11-24	2013-11-30	2013	48	2042	2.11076
2013-12-01	2013-12-07	2013	49	2055	2.1708
2013-12-08	2013-12-14	2013	50	2054	2.36971
2013-12-15	2013-12-21	2013	51	2009	3.15997
2013-12-22	2013-12-28	2013	52	2007	4.59053
2013-12-29	2014-01-04	2014	1	2033	4.28195
2014-01-05	2014-01-11	2014	2	2059	3.56288
2014-01-12	2014-01-18	2014	3	2049	3.36378
2014-01-19	2014-01-25	2014	4	2062	3.39659
2014-01-26	2014-02-01	2014	5	2051	3.11922
2014-02-02	2014-02-08	2014	6	2051	2.83572
2014-02-09	2014-02-15	2014	7	2018	2.48484
2014-02-16	2014-02-22	2014	8	2025	2.2741
2014-02-23	2014-03-01	2014	9	1978	2.07244
2014-03-02	2014-03-08	2014	10	1944	1.98207
2014-03-09	2014-03-15	2014	11	1904	1.82441
2014-03-16	2014-03-22	2014	12	1922	1.82036
2014-03-23	2014-03-29	2014	13	1887	1.75391
2014-03-30	2014-04-05	2014	14	1866	1.74542
2014-04-06	2014-04-12	2014	15	1845	1.67236
2014-04-13	2014-04-19	2014	16	1810	1.51659
2014-04-20	2014-04-26	2014	17	1771	1.44778
2014-04-27	2014-05-03	2014	18	1746	1.29028
2014-05-04	2014-05-10	2014	19	1714	1.37388
2014-05-11	2014-05-17	2014	20	1660	1.34208
2014-05-18	2014-05-24	2014	21	1570	1.34563
2014-05-25	2014-05-31	2014	22	1554	1.21291
2014-06-01	2014-06-07	2014	23	1461	1.19291
2014-06-08	2014-06-14	2014	24	1461	1.14146
2014-06-15	2014-06-21	2014	25	1392	1.06503
2014-06-22	2014-06-28	2014	26	1411	1.12669
2014-06-29	2014-07-05	2014	27	1388	0.947353
2014-07-06	2014-07-12	2014	28	1394	0.944187
2014-07-13	2014-07-19	2014	29	1376	0.934822
2014-07-20	2014-07-26	2014	30	1372	0.81736
2014-07-27	2014-08-02	2014	31	1378	0.852792
2014-08-03	2014-08-09	2014	32	1382	0.746994
2014-08-10	2014-08-16	2014	33	1369	0.761098
2014-08-17	2014-08-23	2014	34	1371	0.767627
2014-08-24	2014-08-30	2014	35	1353	0.862176
2014-08-31	2014-09-06	2014	36	1352	0.984907
2014-09-07	2014-09-13	2014	37	1401	1.16287
2014-09-14	2014-09-20	2014	38	1405	1.22731
2014-09-21	2014-09-27	2014	39	1407	1.2071
2014-09-28	2014-10-04	2014	40	1937	1.16191
2014-10-05	2014-10-11	2014	41	1960	1.30905
2014-10-12	2014-10-18	2014	42	2000	1.37072
2014-10-19	2014-10-25	2014	43	2008	1.43373
2014-10-26	2014-11-01	2014	44	2053	1.42791
2014-11-02	2014-11-08	2014	45	2058	1.61605
2014-11-09	2014-11-15	2014	46	1997	1.65976
2014-11-16	2014-11-22	2014	47	2058	2.05459
2014-11-23	2014-11-29	2014	48	2067	2.53541
2014-11-30	2014-12-06	2014	49	2097	2.54253
2014-12-07	2014-12-13	2014	50	2069	3.60563
2014-12-14	2014-12-20	2014	51	2016	4.90976
2014-12-21	2014-12-27	2014	52	1984	5.98221
2014-12-28	2015-01-03	2014	53	1983	5.47421
2015-01-04	2015-01-10	2015	1	1958	4.21374
2015-01-11	2015-01-17	2015	2	1971	4.21022
2015-01-18	2015-01-24	2015	3	1966	4.25968
2015-01-25	2015-01-31	2015	4	1955	3.97761
2015-02-01	2015-02-07	2015	5	1950	3.63443
2015-02-08	2015-02-14	2015	6	1917	3.26527
2015-02-15	2015-02-21	2015	7	1907	2.93083
2015-02-22	2015-02-28	2015	8	1934	2.54474
2015-03-01	2015-03-07	2015	9	1912	2.47227
2015-03-08	2015-03-14	2015	10	1907	2.35665
2015-03-15	2015-03-21	2015	11	1883	2.17008
2015-03-22	2015-03-28	2015	12	1848	2.04297
2015-03-29	2015-04-04	2015	13	1819	1.954
2015-04-05	2015-04-11	2015	14	1820	1.72287
2015-04-12	2015-04-18	2015	15	1813	1.53694
2015-04-19	2015-04-25	2015	16	1768	1.38283
2015-04-26	2015-05-02	2015	17	1753	1.46265
2015-05-03	2015-05-09	2015	18	1735	1.38934
2015-05-10	2015-05-16	2015	19	1688	1.3468
2015-05-17	2015-05-23	2015	20	1622	1.25452
2015-05-24	2015-05-30	2015	21	1579	1.21636
2015-05-31	2015-06-06	2015	22	1505	1.16734
2015-06-07	2015-06-13	2015	23	1455	1.04654
2015-06-14	2015-06-20	2015	24	1459	0.943661
2015-06-21	2015-06-27	2015	25	1445	0.935046
2015-06-28	2015-07-04	2015	26	1417	0.934726
2015-07-05	2015-07-11	2015	27	1428	0.864118
2015-07-12	2015-07-18	2015	28	1411	0.806535
2015-07-19	2015-07-25	2015	29	1401	0.742747
2015-07-26	2015-08-01	2015	30	1352	0.737859
2015-08-02	2015-08-08	2015	31	1364	0.743224
2015-08-09	2015-08-15	2015	32	1340	0.805251
2015-08-16	2015-08-22	2015	33	1356	0.816943
2015-08-23	2015-08-29	2015	34	1362	0.814518
2015-08-30	2015-09-05	2015	35	1354	0.86067
2015-09-06	2015-09-12	2015	36	1349	0.886704
2015-09-13	2015-09-19	2015	37	1369	1.00845
2015-09-20	2015-09-26	2015	38	1367	1.06625
2015-09-27	2015-10-03	2015	39	1332	1.05995
2015-10-04	2015-10-10	2015	40	1974	1.2444
2015-10-11	2015-10-17	2015	41	1984	1.31167
2015-10-18	2015-10-24	2015	42	2004	1.36705
2015-10-25	2015-10-31	2015	43	2009	1.37872
2015-11-01	2015-11-07	2015	44	2058	1.44664
2015-11-08	2015-11-14	2015	45	2035	1.51435
2015-11-15	2015-11-21	2015	46	2031	1.60549
2015-11-22	2015-11-28	2015	47	2007	1.91028
2015-11-29	2015-12-05	2015	48	2048	1.68953
2015-12-06	2015-12-12	2015	49	2028	1.79136
2015-12-13	2015-12-19	2015	50	2008	1.88284
2015-12-20	2015-12-26	2015	51	1987	2.32899
2015-12-27	2016-01-02	2015	52	1959	2.42149
2016-01-03	2016-01-09	2016	1	2011	1.95303
2016-01-10	2016-01-16	2016	2	2012	2.00315
2016-01-17	2016-01-23	2016	3	2008	2.12052
2016-01-24	2016-01-30	2016	4	2036	2.24122
2016-01-31	2016-02-06	2016	5	2013	2.37964
2016-02-07	2016-02-13	2016	6	2000	2.80475
2016-02-14	2016-02-20	2016	7	1996	3.12321
2016-02-21	2016-02-27	2016	8	1957	3.1475
2016-02-28	2016-03-05	2016	9	1947	3.3139
2016-03-06	2016-03-12	2016	10	1920	3.5303
2016-03-13	2016-03-19	2016	11	1896	3.05052
2016-03-20	2016-03-26	2016	12	1899	2.7635
2016-03-27	2016-04-02	2016	13	1831	2.43719
2016-04-03	2016-04-09	2016	14	1812	2.01927
2016-04-10	2016-04-16	2016	15	1807	1.98138
2016-04-17	2016-04-23	2016	16	1774	1.9158
2016-04-24	2016-04-30	2016	17	1759	1.70107
2016-05-01	2016-05-07	2016	18	1742	1.57255
2016-05-08	2016-05-14	2016	19	1688	1.37377
2016-05-15	2016-05-21	2016	20	1624	1.29697
2016-05-22	2016-05-28	2016	21	1435	1.18739
2016-05-29	2016-06-04	2016	22	1479	1.14121
2016-06-05	2016-06-11	2016	23	1443	1.04893
2016-06-12	2016-06-18	2016	24	1437	0.972964
2016-06-19	2016-06-25	2016	25	1399	0.861873
2016-06-26	2016-07-02	2016	26	1378	0.834276
2016-07-03	2016-07-09	2016	27	1381	0.785994
2016-07-10	2016-07-16	2016	28	1388	0.736806
2016-07-17	2016-07-23	2016	29	1383	0.699616
2016-07-24	2016-07-30	2016	30	1391	0.719821
2016-07-31	2016-08-06	2016	31	1355	0.666312
2016-08-07	2016-08-13	2016	32	1327	0.686179
2016-08-14	2016-08-20	2016	33	1349	0.704238
2016-08-21	2016-08-27	2016	34	1354	0.823376
2016-08-28	2016-09-03	2016	35	1350	0.990238
2016-09-04	2016-09-10	2016	36	1344	1.0138
2016-09-11	2016-09-17	2016	37	1360	1.07203
2016-09-18	2016-09-24	2016	38	1359	1.10439
2016-09-25	2016-10-01	2016	39	1384	1.19951
2016-10-02	2016-10-08	2016	40	1907	1.21418
2016-10-09	2016-10-15	2016	41	1925	1.25141
2016-10-16	2016-10-22	2016	42	1926	1.28683
2016-10-23	2016-10-29	2016	43	1939	1.37336
2016-10-30	2016-11-05	2016	44	1923	1.5018
2016-11-06	2016-11-12	2016	45	1889	1.56858
2016-11-13	2016-11-19	2016	46	1885	1.66575
2016-11-20	2016-11-26	2016	47	1900	1.92829
2016-11-27	2016-12-03	2016	48	1812	1.86137
2016-12-04	2016-12-10	2016	49	1656	1.9479

## Sheet: ILINet_National
PERCENTAGE OF VISITS FOR INFLUENZA-LIKE-ILLNESS REPORTED BY SENTINEL PROVIDERS
REGION TYPE	REGION	YEAR	WEEK	% WEIGHTED ILI	%UNWEIGHTED ILI	AGE 0-4	AGE 25-49	AGE 25-64	AGE 5-24	AGE 50-64	AGE 65	ILITOTAL	NUM. OF PROVIDERS	TOTAL PATIENTS
National	X	1997	40	1.10148	1.21686	179	X	157	205	X	29	570	192	46842
National	X	1997	41	1.20007	1.28064	199	X	151	242	X	23	615	191	48023
National	X	1997	42	1.37876	1.23906	228	X	153	266	X	34	681	219	54961
National	X	1997	43	1.1992	1.14473	188	X	193	236	X	36	653	213	57044
National	X	1997	44	1.65618	1.26112	217	X	162	280	X	41	700	213	55506
National	X	1997	45	1.41326	1.28275	178	X	148	281	X	48	655	195	51062
National	X	1997	46	1.9868	1.44579	294	X	240	328	X	70	932	248	64463
National	X	1997	47	2.44749	1.64796	288	X	293	456	X	63	1100	256	66749
National	X	1997	48	1.73901	1.67517	268	X	206	343	X	69	886	252	52890
National	X	1997	49	1.93919	1.61739	299	X	282	415	X	102	1098	253	67887
National	X	1997	50	2.28166	1.76632	346	X	268	388	X	81	1083	242	61314
National	X	1997	51	2.50761	2.10398	348	X	235	362	X	59	1004	190	47719
National	X	1997	52	4.11352	3.13655	510	X	404	492	X	113	1519	251	48429
National	X	1997	53	5.62372	3.7185	579	X	584	576	X	207	1946	250	52333
National	X	1998	1	4.37398	3.59225	639	X	759	810	X	207	2415	254	67228
National	X	1998	2	4.19434	3.68922	690	X	654	1121	X	148	2613	255	70828
National	X	1998	3	5.42123	4.60396	856	X	679	1440	X	151	3126	245	67898
National	X	1998	4	5.66137	4.91007	824	X	817	1600	X	196	3437	245	69999
National	X	1998	5	5.97802	4.82687	881	X	769	1471	X	233	3354	239	69486
National	X	1998	6	4.7358	3.9459	699	X	671	1101	X	146	2617	234	66322
National	X	1998	7	3.44581	3.1081	457	X	523	849	X	119	1948	223	62675
National	X	1998	8	2.47799	2.13953	313	X	330	534	X	112	1289	217	60247
National	X	1998	9	1.65732	1.43954	241	X	214	308	X	64	827	211	57449
National	X	1998	10	1.96952	1.47879	201	X	183	305	X	59	748	208	50582
National	X	1998	11	1.58545	1.08556	162	X	123	249	X	51	585	200	53889
National	X	1998	12	1.80474	0.997967	156	X	93	196	X	41	486	177	48699
National	X	1998	13	1.04624	0.744205	90	X	92	144	X	32	358	182	48105
National	X	1998	14	1.4004	0.856631	82	X	93	152	X	41	368	170	42959
National	X	1998	15	0.79687	0.621737	64	X	73	106	X	19	262	156	42140
National	X	1998	16	0.717097	0.670954	82	X	68	100	X	15	265	155	39496
National	X	1998	17	1.00238	0.694082	58	X	61	120	X	27	266	148	38324
National	X	1998	18	0.908403	0.583457	39	X	64	93	X	13	209	136	35821
National	X	1998	19	0.443014	0.57764	79	X	37	61	X	9	186	131	32200
National	X	1998	20	0.638986	0.605216	54	X	40	52	X	19	165	120	27263
National	X	1998	21	X	X	X	X	X	X	X	X	X	X	X
National	X	1998	22	X	X	X	X	X	X	X	X	X	X	X
National	X	1998	23	X	X	X	X	X	X	X	X	X	X	X
National	X	1998	24	X	X	X	X	X	X	X	X	X	X	X
National	X	1998	25	X	X	X	X	X	X	X	X	X	X	X
National	X	1998	26	X	X	X	X	X	X	X	X	X	X	X
National	X	1998	27	X	X	X	X	X	X	X	X	X	X	X
National	X	1998	28	X	X	X	X	X	X	X	X	X	X	X
National	X	1998	29	X	X	X	X	X	X	X	X	X	X	X
National	X	1998	30	X	X	X	X	X	X	X	X	X	X	X
National	X	1998	31	X	X	X	X	X	X	X	X	X	X	X
National	X	1998	32	X	X	X	X	X	X	X	X	X	X	X
National	X	1998	33	X	X	X	X	X	X	X	X	X	X	X
National	X	1998	34	X	X	X	X	X	X	X	X	X	X	X
National	X	1998	35	X	X	X	X	X	X	X	X	X	X	X
National	X	1998	36	X	X	X	X	X	X	X	X	X	X	X
National	X	1998	37	X	X	X	X	X	X	X	X	X	X	X
National	X	1998	38	X	X	X	X	X	X	X	X	X	X	X
National	X	1998	39	X	X	X	X	X	X	X	X	X	X	X
National	X	1998	40	1.57733	0.697291	115	X	139	210	X	26	490	304	70272
National	X	1998	41	1.3088	0.784777	133	X	174	262	X	36	605	328	77092
National	X	1998	42	1.41744	0.902906	217	X	225	287	X	54	783	350	86720
National	X	1998	43	1.18272	1.13792	278	X	226	530	X	52	1086	377	95437
National	X	1998	44	2.33432	1.01551	298	X	262	414	X	60	1034	388	101821
National	X	1998	45	1.81577	1.0009	258	X	292	402	X	70	1022	400	102108
National	X	1998	46	2.17975	1.13895	355	X	281	478	X	64	1178	372	103429
National	X	1998	47	2.1124	1.44938	291	X	322	512	X	83	1208	403	83346
National	X	1998	48	2.04854	1.13908	319	X	310	453	X	94	1176	392	103241
National	X	1998	49	1.93248	1.16023	353	X	303	461	X	85	1202	399	103600
National	X	1998	50	1.90468	1.17127	312	X	320	426	X	83	1141	396	97416
National	X	1998	51	2.55983	1.49061	335	X	296	359	X	74	1064	384	71380
National	X	1998	52	3.99108	1.84288	418	X	466	377	X	162	1423	382	77216
National	X	1999	1	3.08581	1.8239	439	X	659	548	X	134	1780	396	97593
National	X	1999	2	4.16383	2.54354	431	X	962	874	X	140	2407	396	94632
National	X	1999	3	5.58049	3.61581	801	X	1168	1689	X	206	3864	399	106864
National	X	1999	4	5.25328	4.07912	755	X	1419	2185	X	186	4545	397	111421
National	X	1999	5	6.74667	5.0776	970	X	1562	2919	X	219	5670	397	111667
National	X	1999	6	7.57188	5.04884	1029	X	1591	2911	X	237	5768	379	114244
National	X	1999	7	6.87287	4.69331	822	X	1599	2275	X	224	4920	376	104830
National	X	1999	8	6.35098	4.23423	800	X	1520	1932	X	234	4486	352	105946
National	X	1999	9	5.41099	4.02363	769	X	1357	1543	X	241	3910	359	97176
National	X	1999	10	4.55008	2.99348	539	X	1041	1140	X	202	2922	351	97612
National	X	1999	11	3.85915	2.37759	458	X	704	778	X	130	2070	339	87063
National	X	1999	12	2.99601	2.01715	378	X	548	641	X	129	1696	321	84079
National	X	1999	13	1.97814	1.37688	243	X	382	397	X	69	1091	313	79237
National	X	1999	14	1.16887	0.88283	127	X	202	265	X	38	632	277	71588
National	X	1999	15	1.09302	0.613811	102	X	102	175	X	17	396	268	64515
National	X	1999	16	0.633169	0.42177	59	X	66	133	X	13	271	258	64253
National	X	1999	17	0.639561	0.615513	111	X	118	150	X	20	399	255	64824
National	X	1999	18	1.55531	0.302287	35	X	50	84	X	11	180	237	59546
National	X	1999	19	0.80802	0.522623	102	X	88	86	X	16	292	227	55872
National	X	1999	20	1.33997	0.529526	100	X	68	100	X	15	283	222	53444
National	X	1999	21	X	X	X	X	X	X	X	X	X	X	X
National	X	1999	22	X	X	X	X	X	X	X	X	X	X	X
National	X	1999	23	X	X	X	X	X	X	X	X	X	X	X
National	X	1999	24	X	X	X	X	X	X	X	X	X	X	X
National	X	1999	25	X	X	X	X	X	X	X	X	X	X	X
National	X	1999	26	X	X	X	X	X	X	X	X	X	X	X
National	X	1999	27	X	X	X	X	X	X	X	X	X	X	X
National	X	1999	28	X	X	X	X	X	X	X	X	X	X	X
National	X	1999	29	X	X	X	X	X	X	X	X	X	X	X
National	X	1999	30	X	X	X	X	X	X	X	X	X	X	X
National	X	1999	31	X	X	X	X	X	X	X	X	X	X	X
National	X	1999	32	X	X	X	X	X	X	X	X	X	X	X
National	X	1999	33	X	X	X	X	X	X	X	X	X	X	X
National	X	1999	34	X	X	X	X	X	X	X	X	X	X	X
National	X	1999	35	X	X	X	X	X	X	X	X	X	X	X
National	X	1999	36	X	X	X	X	X	X	X	X	X	X	X
National	X	1999	37	X	X	X	X	X	X	X	X	X	X	X
National	X	1999	38	X	X	X	X	X	X	X	X	X	X	X
National	X	1999	39	X	X	X	X	X	X	X	X	X	X	X
National	X	1999	40	0.831219	0.977255	264	X	228	273	X	26	791	316	80941
National	X	1999	41	1.40445	1.06706	292	X	297	351	X	57	997	361	93434
National	X	1999	42	1.31721	0.942688	346	X	293	371	X	57	1067	386	113187
National	X	1999	43	1.38161	1.01621	371	X	289	367	X	62	1089	355	107163
National	X	1999	44	1.41607	1.19439	438	X	434	607	X	91	1570	449	131448
National	X	1999	45	1.48438	1.24149	473	X	461	535	X	101	1570	456	126461
National	X	1999	46	1.52614	1.28568	443	X	544	622	X	92	1701	459	132304
National	X	1999	47	1.85336	1.69132	483	X	714	504	X	132	1833	455	108377
National	X	1999	48	2.32907	1.73731	518	X	994	835	X	137	2484	469	142980
National	X	1999	49	2.70254	2.33715	643	X	1316	1124	X	181	3264	480	139657
National	X	1999	50	3.50454	2.93022	828	X	1676	1405	X	299	4208	475	143607
National	X	1999	51	5.40799	4.41985	1130	X	2189	1399	X	450	5168	472	116927
National	X	1999	52	7.04228	5.64698	1339	X	3146	1697	X	664	6846	471	121233
National	X	2000	1	6.76846	5.15025	1314	X	3250	2043	X	665	7272	482	141197
National	X	2000	2	5.52808	3.90316	1011	X	2251	1746	X	462	5470	467	140143
National	X	2000	3	3.80508	2.91178	851	X	1357	1334	X	315	3857	450	132462
National	X	2000	4	3.41177	2.1567	722	X	962	1048	X	169	2901	433	134511
National	X	2000	5	2.4	1.81295	633	X	786	914	X	145	2478	441	136683
National	X	2000	6	1.8912	1.6166	599	X	646	862	X	116	2223	437	137511
National	X	2000	7	1.35503	1.26702	539	X	447	610	X	72	1668	413	131648
National	X	2000	8	1.33212	1.14107	452	X	328	481	X	64	1325	382	116119
National	X	2000	9	1.49127	1.23509	499	X	360	477	X	49	1385	370	112138
National	X	2000	10	1.26826	1.01933	381	X	256	394	X	57	1088	363	106737
National	X	2000	11	1.05854	0.926459	342	X	206	342	X	44	934	338	100814
National	X	2000	12	0.92201	0.911006	305	X	229	346	X	37	917	326	100658
National	X	2000	13	0.892334	0.823722	282	X	206	320	X	29	837	320	101612
National	X	2000	14	0.929201	0.725443	186	X	171	286	X	23	666	295	91806
National	X	2000	15	0.655592	0.579775	178	X	127	196	X	21	522	289	90035
National	X	2000	16	0.607002	0.451177	107	X	96	120	X	24	347	280	76910
National	X	2000	17	0.600003	0.438685	112	X	80	141	X	14	347	274	79100
National	X	2000	18	0.547247	0.440517	93	X	77	147	X	7	324	257	73550
National	X	2000	19	0.476417	0.351667	67	X	77	85	X	10	239	248	67962
National	X	2000	20	0.445917	0.36646	79	X	64	65	X	11	219	233	59761
National	X	2000	21	X	X	X	X	X	X	X	X	X	X	X
National	X	2000	22	X	X	X	X	X	X	X	X	X	X	X
National	X	2000	23	X	X	X	X	X	X	X	X	X	X	X
National	X	2000	24	X	X	X	X	X	X	X	X	X	X	X
National	X	2000	25	X	X	X	X	X	X	X	X	X	X	X
National	X	2000	26	X	X	X	X	X	X	X	X	X	X	X
National	X	2000	27	X	X	X	X	X	X	X	X	X	X	X
National	X	2000	28	X	X	X	X	X	X	X	X	X	X	X
National	X	2000	29	X	X	X	X	X	X	X	X	X	X	X
National	X	2000	30	X	X	X	X	X	X	X	X	X	X	X
National	X	2000	31	X	X	X	X	X	X	X	X	X	X	X
National	X	2000	32	X	X	X	X	X	X	X	X	X	X	X
National	X	2000	33	X	X	X	X	X	X	X	X	X	X	X
National	X	2000	34	X	X	X	X	X	X	X	X	X	X	X
National	X	2000	35	X	X	X	X	X	X	X	X	X	X	X
National	X	2000	36	X	X	X	X	X	X	X	X	X	X	X
National	X	2000	37	X	X	X	X	X	X	X	X	X	X	X
National	X	2000	38	X	X	X	X	X	X	X	X	X	X	X
National	X	2000	39	X	X	X	X	X	X	X	X	X	X	X
National	X	2000	40	1.04113	1.22865	206	X	322	443	X	70	1041	337	84727
National	X	2000	41	1.2871	1.05545	270	X	389	489	X	86	1234	451	116917
National	X	2000	42	1.28299	1.15984	390	X	458	617	X	96	1561	487	134587
National	X	2000	43	1.34081	1.22688	411	X	564	683	X	123	1781	507	145165
National	X	2000	44	1.0555	1.24107	465	X	564	703	X	138	1870	526	150676
National	X	2000	45	1.14136	1.4316	564	X	635	849	X	181	2229	545	155700
National	X	2000	46	1.44111	1.49427	572	X	736	979	X	162	2449	571	163893
National	X	2000	47	1.95735	1.84268	704	X	646	913	X	154	2417	569	131168
National	X	2000	48	1.61928	1.59762	673	X	900	1085	X	196	2854	581	178641
National	X	2000	49	1.7844	1.73473	710	X	916	1232	X	239	3097	595	178529
National	X	2000	50	2.34423	2.04538	677	X	1077	1455	X	185	3394	600	165935
National	X	2000	51	2.69528	2.41051	767	X	1052	1337	X	205	3361	585	139431
National	X	2000	52	3.8618	3.38334	1059	X	1496	1335	X	262	4152	587	122719
National	X	2001	1	3.505	3.2288	1049	X	1855	1571	X	321	4796	591	148538
National	X	2001	2	3.43804	3.11951	1081	X	1722	2423	X	318	5544	611	177720
National	X	2001	3	4.3928	3.80424	1395	X	1806	3223	X	293	6717	617	176566
National	X	2001	4	4.21339	4.18681	1542	X	1991	4057	X	318	7908	626	188879
National	X	2001	5	4.35364	3.9865	1329	X	1958	3705	X	295	7287	578	182792
National	X	2001	6	3.69969	3.60607	1370	X	1731	3017	X	358	6476	566	179586
National	X	2001	7	2.81921	2.81015	1059	X	1393	2126	X	254	4832	566	171948
National	X	2001	8	2.55294	2.41561	834	X	1278	1566	X	245	3923	540	162402
National	X	2001	9	1.90167	1.73272	683	X	752	1008	X	163	2606	511	150399
National	X	2001	10	1.68033	1.64319	622	X	854	934	X	152	2562	510	155916
National	X	2001	11	1.6254	1.35803	524	X	522	762	X	135	1943	472	143075
National	X	2001	12	1.45957	1.39027	485	X	507	751	X	136	1879	460	135154
National	X	2001	13	1.32376	1.2237	465	X	419	575	X	131	1590	442	129934
National	X	2001	14	0.920073	1.11908	288	X	421	421	X	126	1256	371	112235
National	X	2001	15	0.779257	0.938967	219	X	305	344	X	82	950	349	101175
National	X	2001	16	0.991303	0.944308	234	X	344	331	X	88	997	342	105580
National	X	2001	17	0.82693	0.742603	198	X	253	274	X	46	771	334	103824
National	X	2001	18	0.588952	0.735456	173	X	225	265	X	71	734	322	99802
National	X	2001	19	0.605586	0.725155	165	X	196	250	X	60	671	293	92532
National	X	2001	20	0.49434	0.670346	94	X	159	179	X	38	470	262	70113
National	X	2001	21	X	X	X	X	X	X	X	X	X	X	X
National	X	2001	22	X	X	X	X	X	X	X	X	X	X	X
National	X	2001	23	X	X	X	X	X	X	X	X	X	X	X
National	X	2001	24	X	X	X	X	X	X	X	X	X	X	X
National	X	2001	25	X	X	X	X	X	X	X	X	X	X	X
National	X	2001	26	X	X	X	X	X	X	X	X	X	X	X
National	X	2001	27	X	X	X	X	X	X	X	X	X	X	X
National	X	2001	28	X	X	X	X	X	X	X	X	X	X	X
National	X	2001	29	X	X	X	X	X	X	X	X	X	X	X
National	X	2001	30	X	X	X	X	X	X	X	X	X	X	X
National	X	2001	31	X	X	X	X	X	X	X	X	X	X	X
National	X	2001	32	X	X	X	X	X	X	X	X	X	X	X
National	X	2001	33	X	X	X	X	X	X	X	X	X	X	X
National	X	2001	34	X	X	X	X	X	X	X	X	X	X	X
National	X	2001	35	X	X	X	X	X	X	X	X	X	X	X
National	X	2001	36	X	X	X	X	X	X	X	X	X	X	X
National	X	2001	37	X	X	X	X	X	X	X	X	X	X	X
National	X	2001	38	X	X	X	X	X	X	X	X	X	X	X
National	X	2001	39	X	X	X	X	X	X	X	X	X	X	X
National	X	2001	40	1.41046	0.997404	429	X	372	485	X	82	1368	607	137156
National	X	2001	41	1.77019	1.09692	479	X	526	628	X	114	1747	646	159264
National	X	2001	42	1.61904	1.1679	562	X	560	697	X	113	1932	690	165425
National	X	2001	43	1.77065	1.26256	567	X	643	876	X	118	2204	710	174566
National	X	2001	44	1.93891	1.30014	655	X	665	883	X	168	2371	746	182365
National	X	2001	45	1.63439	1.21838	626	X	687	865	X	149	2327	758	190992
National	X	2001	46	1.90363	1.33993	693	X	811	862	X	142	2508	770	187174
National	X	2001	47	1.80556	1.47679	602	X	698	643	X	147	2090	764	141523
National	X	2001	48	1.75506	1.41042	638	X	877	866	X	185	2566	728	181932
National	X	2001	49	1.53023	1.26322	602	X	676	848	X	149	2275	762	180095
National	X	2001	50	1.46161	1.26864	666	X	570	780	X	153	2169	756	170971
National	X	2001	51	1.96048	1.53452	707	X	684	725	X	162	2278	696	148450
National	X	2001	52	2.20435	2.12774	719	X	718	656	X	172	2265	691	106451
National	X	2002	1	2.1348	1.94142	785	X	808	752	X	223	2568	728	132274
National	X	2002	2	1.89441	1.67397	837	X	869	969	X	200	2875	742	171747
National	X	2002	3	2.83109	2.06831	1067	X	948	1533	X	195	3743	749	180969
National	X	2002	4	3.30481	2.87301	1460	X	1156	2004	X	177	4797	728	166968
National	X	2002	5	3.61063	2.94909	1556	X	1415	2351	X	235	5557	729	188431
National	X	2002	6	3.42799	2.92857	1542	X	1478	2330	X	274	5624	728	192039
National	X	2002	7	3.76715	3.16382	1557	X	1573	2436	X	358	5924	712	187242
National	X	2002	8	3.60018	3.12121	1509	X	1544	2359	X	348	5760	708	184544
National	X	2002	9	3.20024	2.73515	1208	X	1529	1997	X	370	5104	707	186608
National	X	2002	10	2.92633	2.15302	848	X	1007	1558	X	218	3631	674	168647
National	X	2002	11	2.85857	1.92136	731	X	832	1252	X	162	2977	652	154942
National	X	2002	12	2.34745	1.62731	567	X	607	1092	X	151	2417	617	148527
National	X	2002	13	2.23498	1.46179	547	X	488	913	X	131	2079	582	142223
National	X	2002	14	1.99355	1.1937	397	X	449	692	X	117	1655	575	138645
National	X	2002	15	1.37168	0.895415	327	X	292	467	X	83	1169	551	130554
National	X	2002	16	1.27033	0.817901	247	X	262	442	X	67	1018	523	124465
National	X	2002	17	0.999331	0.705896	235	X	155	389	X	51	830	504	117581
National	X	2002	18	1.172	0.611215	209	X	147	269	X	47	672	475	109945
National	X	2002	19	1.03472	0.630622	169	X	156	302	X	46	673	458	106720
National	X	2002	20	0.703599	0.573579	159	X	142	236	X	39	576	449	100422
National	X	2002	21	X	X	X	X	X	X	X	X	X	X	X
National	X	2002	22	X	X	X	X	X	X	X	X	X	X	X
National	X	2002	23	X	X	X	X	X	X	X	X	X	X	X
National	X	2002	24	X	X	X	X	X	X	X	X	X	X	X
National	X	2002	25	X	X	X	X	X	X	X	X	X	X	X
National	X	2002	26	X	X	X	X	X	X	X	X	X	X	X
National	X	2002	27	X	X	X	X	X	X	X	X	X	X	X
National	X	2002	28	X	X	X	X	X	X	X	X	X	X	X
National	X	2002	29	X	X	X	X	X	X	X	X	X	X	X
National	X	2002	30	X	X	X	X	X	X	X	X	X	X	X
National	X	2002	31	X	X	X	X	X	X	X	X	X	X	X
National	X	2002	32	X	X	X	X	X	X	X	X	X	X	X
National	X	2002	33	X	X	X	X	X	X	X	X	X	X	X
National	X	2002	34	X	X	X	X	X	X	X	X	X	X	X
National	X	2002	35	X	X	X	X	X	X	X	X	X	X	X
National	X	2002	36	X	X	X	X	X	X	X	X	X	X	X
National	X	2002	37	X	X	X	X	X	X	X	X	X	X	X
National	X	2002	38	X	X	X	X	X	X	X	X	X	X	X
National	X	2002	39	X	X	X	X	X	X	X	X	X	X	X
National	X	2002	40	1.22262	1.16668	582	X	524	805	X	149	2060	754	176569
National	X	2002	41	1.33344	1.2165	683	X	585	872	X	127	2267	785	186355
National	X	2002	42	1.31929	1.13057	642	X	543	878	X	113	2176	831	192469
National	X	2002	43	1.49484	1.25246	728	X	672	1045	X	154	2599	863	207512
National	X	2002	44	1.47195	1.30237	823	X	741	1189	X	154	2907	909	223208
National	X	2002	45	1.58094	1.40551	887	X	886	1272	X	180	3225	930	229454
National	X	2002	46	1.49426	1.38437	851	X	898	1173	X	175	3097	923	223712
National	X	2002	47	1.40569	1.32563	802	X	817	1166	X	182	2967	922	223818
National	X	2002	48	1.6141	1.43475	834	X	711	978	X	186	2709	918	188814
National	X	2002	49	1.45967	1.25433	857	X	869	1117	X	206	3049	937	243078
National	X	2002	50	1.59896	1.25757	804	X	792	1179	X	182	2957	928	235136
National	X	2002	51	2.16697	1.58017	951	X	849	1404	X	212	3416	908	216179
National	X	2002	52	2.57842	1.98008	915	X	828	937	X	177	2857	865	144287
National	X	2003	1	2.38636	1.90428	1028	X	962	1019	X	251	3260	879	171193
National	X	2003	2	1.73621	1.5901	1068	X	1091	1296	X	274	3729	926	234513
National	X	2003	3	2.06296	1.81559	1154	X	1011	1798	X	241	4204	902	231550
National	X	2003	4	2.58113	2.41801	1373	X	1104	2998	X	221	5696	927	235566
National	X	2003	5	2.93909	2.86635	1411	X	1322	4064	X	282	7079	884	246969
National	X	2003	6	3.22539	3.16662	1606	X	1421	4447	X	308	7782	889	245751
National	X	2003	7	3.06982	3.0155	1568	X	1566	4224	X	291	7649	903	253656
National	X	2003	8	3.20044	2.9978	1694	X	1537	3689	X	308	7228	871	241110
National	X	2003	9	2.44888	2.31957	1336	X	1400	2583	X	287	5606	857	241683
National	X	2003	10	2.1344	1.94707	1015	X	1085	2103	X	247	4450	839	228549
National	X	2003	11	1.99866	1.72985	880	X	987	1669	X	274	3810	835	220250
National	X	2003	12	1.93849	1.51837	737	X	773	1321	X	156	2987	795	196724
National	X	2003	13	1.41293	1.22616	624	X	640	1016	X	159	2439	775	198913
National	X	2003	14	1.23472	1.05433	506	X	541	846	X	135	2028	741	192349
National	X	2003	15	1.20005	1.07108	569	X	551	799	X	163	2082	735	194383
National	X	2003	16	0.910135	0.82612	440	X	382	539	X	106	1467	669	177577
National	X	2003	17	0.932265	0.820505	429	X	394	508	X	114	1445	682	176111
National	X	2003	18	0.692175	0.630846	275	X	272	444	X	84	1075	655	170406
National	X	2003	19	0.669406	0.63935	215	X	245	471	X	74	1005	613	157191
National	X	2003	20	0.727705	0.586609	248	X	235	283	X	70	836	547	142514
National	X	2003	21	0.717701	0.773024	264	X	169	262	X	45	740	406	95728
National	X	2003	22	0.789394	0.790743	213	X	179	205	X	44	641	393	81063
National	X	2003	23	0.722129	0.711847	201	X	133	195	X	34	563	344	79090
National	X	2003	24	0.591326	0.794637	198	X	180	187	X	55	620	341	78023
National	X	2003	25	0.52307	0.586604	139	X	127	123	X	34	423	322	72110
National	X	2003	26	0.450236	0.615982	122	X	163	124	X	32	441	322	71593
National	X	2003	27	0.397421	0.491507	109	X	94	91	X	24	318	310	64699
National	X	2003	28	0.448002	0.604341	137	X	120	141	X	43	441	308	72972
National	X	2003	29	0.474767	0.524478	98	X	116	98	X	53	365	301	69593
National	X	2003	30	0.453251	0.590692	112	X	121	139	X	48	420	302	71103
National	X	2003	31	0.352158	0.505135	100	X	102	120	X	39	361	290	71466
National	X	2003	32	0.525322	0.634271	136	X	136	125	X	46	443	295	69844
National	X	2003	33	0.492991	0.610118	120	X	133	131	X	37	421	283	69003
National	X	2003	34	0.542728	0.641227	159	X	120	144	X	27	450	277	70178
National	X	2003	35	0.490347	0.661429	166	X	112	155	X	30	463	276	70000
National	X	2003	36	0.735914	0.792681	177	X	124	182	X	36	519	271	65474
National	X	2003	37	0.581771	0.639059	145	X	122	184	X	24	475	267	74328
National	X	2003	38	0.654162	0.636732	136	X	116	183	X	26	461	264	72401
National	X	2003	39	0.749504	0.747829	135	X	143	221	X	34	533	268	71273
National	X	2003	40	0.884021	0.960873	808	X	607	881	X	146	2442	830	254144
National	X	2003	41	1.02773	1.04325	913	X	696	1132	X	191	2932	931	281045
National	X	2003	42	1.28296	1.0545	878	X	811	1147	X	195	3031	974	287436
National	X	2003	43	1.32661	1.11231	1006	X	884	1369	X	216	3475	1007	312412
National	X	2003	44	1.77304	1.41274	1207	X	1127	2080	X	276	4690	1074	331980
National	X	2003	45	2.43814	1.72703	1542	X	1249	2735	X	264	5790	1111	335258
National	X	2003	46	2.72605	2.407	2185	X	1757	4133	X	310	8385	1141	348359
National	X	2003	47	3.73192	3.10962	2561	X	2425	5684	X	471	11141	1129	358275
National	X	2003	48	4.54894	4.30779	3247	X	2890	4933	X	672	11742	1118	272576
National	X	2003	49	5.39906	4.8303	4734	X	5330	7817	X	1067	18948	1189	392274
National	X	2003	50	7.38735	6.42905	6620	X	5573	11550	X	1219	24962	1173	388269
National	X	2003	51	7.48097	6.86734	6434	X	5906	9851	X	1508	23699	1148	345097
National	X	2003	52	7.62797	7.06496	5336	X	4517	5231	X	1331	16415	1122	232344
National	X	2003	53	5.14051	4.55115	3391	X	3827	2894	X	1220	11332	1139	248992
National	X	2004	1	2.89129	2.41833	1930	X	2605	2299	X	768	7602	1160	314349
National	X	2004	2	2.10429	1.80906	1679	X	1586	1857	X	461	5583	1141	308614
National	X	2004	3	1.88696	1.71202	1721	X	1276	1604	X	360	4961	1084	289774
National	X	2004	4	1.7766	1.5425	1487	X	1067	1543	X	339	4436	1071	287586
National	X	2004	5	1.46001	1.43787	1454	X	1047	1448	X	302	4251	1054	295646
National	X	2004	6	1.37787	1.32427	1420	X	889	1297	X	218	3824	986	288762
National	X	2004	7	1.30532	1.30726	1301	X	876	1255	X	259	3691	1004	282347
National	X	2004	8	1.08691	1.03698	956	X	719	1038	X	203	2916	948	281202
National	X	2004	9	0.991888	1.01032	925	X	682	910	X	227	2744	894	271597
National	X	2004	10	1.02765	1.05249	878	X	764	888	X	178	2708	897	257294
National	X	2004	11	1.0579	1.02009	730	X	756	826	X	175	2487	849	243802
National	X	2004	12	0.849361	0.924419	760	X	628	733	X	179	2300	859	248805
National	X	2004	13	0.747127	0.790645	610	X	495	611	X	142	1858	828	234998
National	X	2004	14	0.661708	0.80261	583	X	440	566	X	116	1705	774	212432
National	X	2004	15	0.679514	0.83613	545	X	500	573	X	131	1749	755	209178
National	X	2004	16	0.633071	0.792436	501	X	461	511	X	142	1615	679	203802
National	X	2004	17	0.569894	0.683588	470	X	349	404	X	108	1331	658	194708
National	X	2004	18	0.591357	0.757452	435	X	383	491	X	85	1394	629	184038
National	X	2004	19	0.589044	0.788585	449	X	361	443	X	74	1327	599	168276
National	X	2004	20	0.67864	0.812171	451	X	337	380	X	94	1262	553	155386
National	X	2004	21	0.637558	0.804463	375	X	280	349	X	66	1070	463	133008
National	X	2004	22	0.813309	0.877701	391	X	289	308	X	73	1061	452	120884
National	X	2004	23	0.834551	0.741453	355	X	257	309	X	66	987	443	133117
National	X	2004	24	0.616174	0.661022	307	X	258	240	X	46	851	426	128740
National	X	2004	25	0.513286	0.715109	277	X	245	284	X	81	887	423	124037
National	X	2004	26	0.351881	0.562241	238	X	215	183	X	62	698	408	124146
National	X	2004	27	0.542621	0.786808	233	X	210	205	X	62	710	381	90238
National	X	2004	28	0.581036	0.860658	249	X	227	280	X	80	836	378	97135
National	X	2004	29	0.495486	0.689944	259	X	162	200	X	38	659	370	95515
National	X	2004	30	0.61209	0.779691	260	X	189	230	X	40	719	363	92216
National	X	2004	31	0.531491	0.628144	213	X	225	235	X	60	733	345	116693
National	X	2004	32	0.519987	0.902459	243	X	247	256	X	63	809	334	89644
National	X	2004	33	0.574476	0.806443	256	X	200	256	X	58	770	335	95481
National	X	2004	34	0.663175	0.874888	259	X	231	265	X	44	799	333	91326
National	X	2004	35	0.614691	0.993213	279	X	252	358	X	71	960	326	96656
National	X	2004	36	0.656823	0.876141	281	X	263	309	X	60	913	337	104207
National	X	2004	37	0.723016	0.948092	342	X	299	413	X	68	1122	341	118343
National	X	2004	38	0.691857	0.926943	322	X	268	416	X	83	1089	336	117483
National	X	2004	39	0.782758	0.971643	333	X	319	382	X	82	1116	364	114857
National	X	2004	40	0.982275	0.897159	877	X	853	1256	X	185	3171	1176	353449
National	X	2004	41	1.01821	1.02248	1071	X	971	1373	X	216	3631	1187	355116
National	X	2004	42	1.1768	1.06296	1240	X	1019	1534	X	226	4019	1267	378094
National	X	2004	43	1.30121	1.14696	1190	X	1223	1671	X	285	4369	1293	380921
National	X	2004	44	1.27746	1.20495	1327	X	1215	1718	X	291	4551	1302	377692
National	X	2004	45	1.40387	1.30517	1497	X	1279	1874	X	319	4969	1344	380718
National	X	2004	46	1.40301	1.28699	1531	X	1279	1874	X	299	4983	1336	387182
National	X	2004	47	1.73975	1.59468	1490	X	1274	1678	X	271	4713	1341	295546
National	X	2004	48	1.56894	1.39714	1538	X	1434	2059	X	376	5407	1369	387004
National	X	2004	49	1.65927	1.44996	1551	X	1450	2052	X	375	5428	1346	374356
National	X	2004	50	1.81341	1.61745	1670	X	1643	2071	X	371	5755	1379	355806
National	X	2004	51	2.37626	2.19112	1856	X	1608	1807	X	418	5689	1288	259639
National	X	2004	52	2.77052	2.56649	2252	X	2413	1993	X	621	7279	1332	283617
National	X	2005	1	2.40064	2.17645	2010	X	2869	2450	X	712	8041	1383	369455
National	X	2005	2	2.54155	2.20171	2188	X	2542	2982	X	611	8323	1342	378024
National	X	2005	3	2.85871	2.53012	2199	X	2839	3682	X	608	9328	1348	368678
National	X	2005	4	3.55011	3.06524	2747	X	3586	5364	X	725	12422	1334	405254
National	X	2005	5	4.58591	3.98061	3086	X	4498	7650	X	958	16192	1303	406772
National	X	2005	6	5.05809	4.59568	3626	X	5757	8854	X	1132	19369	1324	421461
National	X	2005	7	5.44151	4.75197	3834	X	6515	8400	X	1182	19931	1330	419426
National	X	2005	8	4.4729	4.17962	3720	X	5125	6759	X	1026	16630	1280	397883
National	X	2005	9	3.6752	3.45359	2997	X	4058	5343	X	836	13234	1268	383196
National	X	2005	10	3.3353	3.15852	2728	X	3634	4494	X	745	11601	1227	367292
National	X	2005	11	2.76224	2.6732	2416	X	2969	3513	X	604	9502	1185	355454
National	X	2005	12	2.46844	2.35161	2145	X	2434	2771	X	550	7900	1148	335940
National	X	2005	13	2.00081	1.89243	1827	X	1979	2133	X	390	6329	1103	334438
National	X	2005	14	1.54319	1.5249	1422	X	1327	1737	X	330	4816	1048	315823
National	X	2005	15	1.50195	1.41134	1356	X	1169	1603	X	317	4445	1000	314948
National	X	2005	16	1.22918	1.25068	1096	X	954	1469	X	306	3825	978	305833
National	X	2005	17	1.21854	1.20702	1117	X	894	1411	X	224	3646	971	302065
National	X	2005	18	1.15832	1.07895	903	X	762	1136	X	189	2990	923	277120
National	X	2005	19	1.249	1.14521	979	X	710	1115	X	208	3012	878	263009
National	X	2005	20	1.16888	1.06124	805	X	600	926	X	200	2531	825	238494
National	X	2005	21	1.07888	1.0568	687	X	518	695	X	156	2056	687	194550
National	X	2005	22	1.23059	1.25193	693	X	568	678	X	160	2099	637	167661
National	X	2005	23	1.14747	1.01419	548	X	462	594	X	140	1744	603	171960
National	X	2005	24	1.00254	1.04197	573	X	409	507	X	125	1614	582	154899
National	X	2005	25	0.957569	0.954027	580	X	431	507	X	110	1628	587	170645
National	X	2005	26	0.894837	0.84823	497	X	326	452	X	84	1359	550	160216
National	X	2005	27	0.798205	0.841872	426	X	313	390	X	69	1198	533	142302
National	X	2005	28	0.757812	0.730894	389	X	323	361	X	75	1148	524	157068
National	X	2005	29	0.825963	0.713432	333	X	303	364	X	68	1068	507	149699
National	X	2005	30	0.744927	0.670677	328	X	279	327	X	56	990	492	147612
National	X	2005	31	0.787049	0.689278	331	X	267	326	X	58	982	488	142468
National	X	2005	32	0.684724	0.704929	319	X	297	350	X	57	1023	479	145121
National	X	2005	33	0.747361	0.615903	330	X	225	326	X	47	928	480	150673
National	X	2005	34	0.673974	0.609426	292	X	265	311	X	54	922	428	151290
National	X	2005	35	0.869662	0.680259	342	X	273	367	X	51	1033	420	151854
National	X	2005	36	0.899529	0.775488	338	X	264	396	X	63	1061	416	136817
National	X	2005	37	0.854635	0.683421	302	X	289	383	X	52	1026	408	150127
National	X	2005	38	1.01123	0.781075	368	X	285	516	X	50	1219	419	156067
National	X	2005	39	0.977808	0.806943	381	X	276	484	X	63	1204	447	149205
National	X	2005	40	1.17778	1.07635	1172	X	924	1256	X	234	3586	1113	333164
National	X	2005	41	1.21947	1.05869	1285	X	853	1247	X	197	3582	1160	338343
National	X	2005	42	1.3069	1.11523	1393	X	992	1525	X	212	4122	1216	369609
National	X	2005	43	1.33931	1.12381	1439	X	997	1599	X	213	4248	1237	377999
National	X	2005	44	1.58374	1.25489	1639	X	1190	1894	X	282	5005	1280	398840
National	X	2005	45	1.47072	1.33661	1563	X	1251	1929	X	295	5038	1272	376924
National	X	2005	46	1.6112	1.37864	1679	X	1331	1951	X	315	5276	1277	382697
National	X	2005	47	1.82699	1.60829	1666	X	1249	1593	X	294	4802	1301	298578
National	X	2005	48	1.77482	1.48311	1858	X	1583	2176	X	349	5966	1325	402264
National	X	2005	49	1.94451	1.65374	1987	X	1534	2463	X	387	6371	1328	385248
National	X	2005	50	2.35512	2.00679	2241	X	1997	3063	X	396	7697	1318	383548
National	X	2005	51	3.10878	2.56857	2696	X	2293	3058	X	530	8577	1287	333921
National	X	2005	52	3.28238	3.05278	2678	X	2882	2561	X	721	8842	1273	289638
National	X	2006	1	2.62914	2.42504	2422	X	2817	2366	X	734	8339	1319	343871
National	X	2006	2	2.2515	2.00195	2272	X	2155	2921	X	534	7882	1339	393716
National	X	2006	3	2.35858	2.05869	2249	X	1999	3150	X	460	7858	1297	381699
National	X	2006	4	2.41881	2.21277	2643	X	2281	3646	X	544	9114	1331	411882
National	X	2006	5	2.52752	2.3222	2612	X	2288	4153	X	498	9551	1320	411291
National	X	2006	6	2.64954	2.49279	2754	X	2543	4593	X	537	10427	1311	418286
National	X	2006	7	3.12935	2.79489	2624	X	2992	4979	X	631	11226	1288	401661
National	X	2006	8	3.12442	2.96911	2753	X	3073	5284	X	791	11901	1288	400827
National	X	2006	9	3.13099	2.83959	2579	X	2989	5008	X	767	11343	1275	399459
National	X	2006	10	3.08261	2.77799	2564	X	2913	5106	X	678	11261	1257	405365
National	X	2006	11	2.64431	2.47287	2330	X	2231	4154	X	607	9322	1241	376971
National	X	2006	12	2.42295	2.18061	1895	X	1919	3709	X	541	8064	1217	369804
National	X	2006	13	2.31141	2.0168	1697	X	1745	3393	X	478	7313	1165	362605
National	X	2006	14	1.86383	1.64101	1437	X	1299	2660	X	342	5738	1133	349662
National	X	2006	15	1.44943	1.35829	1181	X	1067	2014	X	285	4547	1087	334760
National	X	2006	16	1.30227	1.1428	959	X	873	1479	X	239	3550	1045	310641
National	X	2006	17	1.13459	1.04031	836	X	779	1382	X	180	3177	1017	305389
National	X	2006	18	1.06255	0.964347	745	X	637	1208	X	190	2780	958	288278
National	X	2006	19	1.03428	0.937982	745	X	621	1039	X	187	2592	919	276338
National	X	2006	20	1.01791	0.947449	715	X	582	969	X	162	2428	877	256267
National	X	2006	21	0.918151	0.891918	699	X	452	764	X	146	2061	783	231075
National	X	2006	22	0.93099	0.864643	572	X	404	561	X	108	1645	649	190252
National	X	2006	23	0.857294	0.97032	754	X	564	626	X	131	2075	635	213847
National	X	2006	24	0.786294	0.84439	514	X	388	447	X	81	1430	615	169353
National	X	2006	25	0.719426	0.77487	463	X	328	409	X	100	1300	610	167770
National	X	2006	26	0.718868	0.821372	466	X	323	390	X	92	1271	572	154741
National	X	2006	27	0.774807	0.872745	437	X	305	402	X	71	1215	565	139216
National	X	2006	28	0.76598	0.922635	549	X	449	511	X	108	1617	577	175259
National	X	2006	29	0.642809	0.899487	541	X	460	440	X	112	1553	564	172654
National	X	2006	30	0.622033	0.843082	502	X	422	403	X	128	1455	564	172581
National	X	2006	31	0.616326	0.881824	508	X	402	430	X	88	1428	551	161937
National	X	2006	32	0.685694	0.817145	473	X	383	435	X	82	1373	547	168024
National	X	2006	33	0.622697	0.8715	510	X	390	466	X	91	1457	536	167183
National	X	2006	34	0.611817	0.738621	404	X	279	379	X	76	1138	503	154071
National	X	2006	35	0.638831	0.797966	398	X	292	457	X	77	1224	488	153390
National	X	2006	36	0.806627	1.01394	492	X	396	506	X	69	1463	491	144289
National	X	2006	37	0.762448	0.880936	446	X	361	521	X	78	1406	487	159603
National	X	2006	38	0.813406	0.943366	511	X	362	534	X	80	1487	455	157627
National	X	2006	39	0.807934	0.891546	476	X	364	512	X	81	1433	469	160732
National	X	2006	40	1.15384	1.20322	1434	X	1116	1699	X	264	4513	1323	375076
National	X	2006	41	1.14819	1.05788	1278	X	992	1602	X	200	4072	1361	384920
National	X	2006	42	1.22736	1.13054	1543	X	1099	1830	X	265	4737	1425	419005
National	X	2006	43	1.21744	1.12552	1582	X	1086	1996	X	224	4888	1445	434287
National	X	2006	44	1.32813	1.20808	1672	X	1157	2270	X	281	5380	1473	445334
National	X	2006	45	1.47754	1.34952	2112	X	1320	2393	X	314	6139	1497	454901
National	X	2006	46	1.5339	1.4689	2355	X	1342	2681	X	290	6668	1474	453945
National	X	2006	47	1.91269	1.82767	2188	X	1409	2202	X	357	6156	1488	336822
National	X	2006	48	1.838	1.6656	2573	X	1774	2792	X	391	7530	1486	452089
National	X	2006	49	1.95376	1.85968	2643	X	1804	3244	X	431	8122	1493	436741
National	X	2006	50	2.40407	2.38891	3270	X	2177	4470	X	479	10396	1492	435177
National	X	2006	51	2.87453	2.78978	3387	X	2237	4065	X	503	10192	1435	365334
National	X	2006	52	3.02597	3.11549	3243	X	2216	2868	X	586	8913	1359	286087
National	X	2007	1	2.37817	2.26942	2927	X	2394	2481	X	584	8386	1490	369521
National	X	2007	2	2.09232	1.86355	2507	X	2018	2756	X	480	7761	1467	416464
National	X	2007	3	2.29396	1.99986	2548	X	1701	3248	X	412	7909	1470	395477
National	X	2007	4	2.74501	2.4406	3410	X	2257	4684	X	537	10888	1495	446119
National	X	2007	5	3.04434	2.83018	3456	X	2559	5648	X	457	12120	1472	428241
National	X	2007	6	3.49999	3.12343	3840	X	2910	6995	X	452	14197	1484	454533
National	X	2007	7	3.57851	3.27019	3879	X	2955	6668	X	529	14031	1461	429057
National	X	2007	8	3.28979	3.17757	3728	X	3175	6537	X	608	14048	1460	442099
National	X	2007	9	2.89149	2.72364	3016	X	2778	5429	X	578	11801	1428	433281
National	X	2007	10	2.62075	2.50201	2798	X	2533	4937	X	447	10715	1408	428255
National	X	2007	11	2.53387	2.4272	2668	X	2426	4031	X	472	9597	1361	395394
National	X	2007	12	2.07251	1.96041	2049	X	1857	3307	X	349	7562	1333	385735
National	X	2007	13	1.87084	1.5914	1664	X	1625	2508	X	351	6148	1303	386327
National	X	2007	14	1.40042	1.36978	1445	X	1379	1803	X	331	4958	1284	361955
National	X	2007	15	1.46887	1.36317	1429	X	1274	1821	X	345	4869	1240	357183
National	X	2007	16	1.15514	1.1737	1257	X	1112	1523	X	287	4179	1206	356055
National	X	2007	17	1.07901	1.06358	1152	X	937	1386	X	220	3695	1152	347413
National	X	2007	18	0.98492	0.969711	969	X	755	1143	X	210	3077	1119	317311
National	X	2007	19	1.03325	0.965362	917	X	713	1055	X	175	2860	1057	296262
National	X	2007	20	0.926649	0.856749	815	X	590	861	X	176	2442	1025	285031
National	X	2007	21	0.9201	0.863346	761	X	561	785	X	136	2243	925	259803
National	X	2007	22	0.954094	0.93537	722	X	554	652	X	130	2058	831	220020
National	X	2007	23	0.763278	0.745569	628	X	422	510	X	119	1679	796	225197
National	X	2007	24	0.81722	0.740428	598	X	413	469	X	134	1614	771	217982
National	X	2007	25	0.764586	0.672897	521	X	394	441	X	100	1456	749	216378
National	X	2007	26	0.793127	0.666282	514	X	431	408	X	102	1455	742	218376
National	X	2007	27	0.66909	0.662747	394	X	313	360	X	102	1169	711	176387
National	X	2007	28	0.62115	0.545619	366	X	296	372	X	52	1086	697	199040
National	X	2007	29	0.603659	0.586231	446	X	335	345	X	85	1211	698	206574
National	X	2007	30	0.649058	0.660687	477	X	391	392	X	96	1356	691	205241
National	X	2007	31	0.568338	0.534093	321	X	344	311	X	61	1037	677	194161
National	X	2007	32	0.651546	0.585549	389	X	320	385	X	78	1172	667	200154
National	X	2007	33	0.652176	0.618075	439	X	338	411	X	95	1283	666	207580
National	X	2007	34	0.803849	0.687465	495	X	408	457	X	88	1448	671	210629
National	X	2007	35	0.787458	0.715696	502	X	416	500	X	108	1526	652	213219
National	X	2007	36	0.943263	0.829313	519	X	417	545	X	73	1554	641	187384
National	X	2007	37	0.946932	0.800912	496	X	417	682	X	99	1694	638	211509
National	X	2007	38	0.987146	0.918484	609	X	502	681	X	121	1913	632	208278
National	X	2007	39	1.05206	0.814259	729	X	583	788	X	128	2228	703	273623
National	X	2007	40	0.995184	1.07197	2187	X	1167	1997	X	290	5641	1373	526227
National	X	2007	41	1.22003	1.21786	2387	X	1321	2433	X	303	6444	1429	529126
National	X	2007	42	1.28548	1.24576	2583	X	1455	2551	X	352	6941	1449	557172
National	X	2007	43	1.3775	1.35984	2871	X	1400	2788	X	375	7434	1477	546680
National	X	2007	44	1.46725	1.44671	3074	X	1475	2998	X	368	7915	1485	547104
National	X	2007	45	1.55841	1.53286	3398	X	1609	3303	X	377	8687	1539	566717
National	X	2007	46	1.61958	1.66653	3563	X	1780	3290	X	471	9104	1516	546284
National	X	2007	47	1.8112	1.97488	3651	X	1812	2631	X	476	8570	1523	433951
National	X	2007	48	1.61865	1.67305	3679	X	1921	3158	X	413	9171	1513	548159
National	X	2007	49	1.62124	1.63405	3365	X	1772	2907	X	392	8436	1487	516263
National	X	2007	50	1.67351	1.74595	3298	X	1697	2694	X	402	8091	1453	463416
National	X	2007	51	1.95096	1.93643	3580	X	1987	2724	X	459	8750	1420	451862
National	X	2007	52	2.50019	2.48905	3848	X	2184	2348	X	522	8902	1426	357646
National	X	2008	1	2.43939	2.25405	3737	X	2731	2568	X	670	9706	1486	430603
National	X	2008	2	2.29319	2.09147	3393	X	3262	3644	X	816	11115	1509	531444
National	X	2008	3	2.62907	2.35934	3664	X	3038	4900	X	595	12197	1511	516966
National	X	2008	4	3.92966	3.32331	4289	X	4499	7661	X	722	17171	1508	516683
National	X	2008	5	4.99202	4.43381	5222	X	6595	11974	X	1021	24812	1514	559609
National	X	2008	6	5.7776	5.34547	6059	X	9212	15323	X	1302	31896	1526	596692
National	X	2008	7	5.98318	5.42258	6244	X	9487	14336	X	1558	31625	1518	583210
National	X	2008	8	5.61677	5.30303	5922	X	9812	12783	X	1728	30245	1497	570334
National	X	2008	9	4.53234	4.24456	4978	X	8583	9958	X	1508	25027	1453	589626
National	X	2008	10	3.83249	3.628	4420	X	6781	7849	X	1204	20254	1445	558269
National	X	2008	11	3.21522	3.03463	3878	X	5676	6112	X	1048	16714	1412	550776
National	X	2008	12	2.69245	2.53595	3153	X	4520	4493	X	874	13040	1395	514205
National	X	2008	13	2.03366	2.0573	2689	X	3496	3395	X	796	10376	1379	504350
National	X	2008	14	1.65275	1.7415	2372	X	2872	2697	X	642	8583	1327	492850
National	X	2008	15	1.3113	1.40652	2045	X	2160	2354	X	486	7045	1318	500881
National	X	2008	16	1.1652	1.26861	1857	X	1802	2013	X	407	6079	1288	479187
National	X	2008	17	1.02035	1.07719	1572	X	1345	1713	X	323	4953	1208	459808
National	X	2008	18	0.877607	0.993445	1466	X	1107	1416	X	235	4224	1147	425187
National	X	2008	19	0.825107	0.911212	1356	X	1066	1381	X	208	4011	1098	440183
National	X	2008	20	0.787315	0.972109	1439	X	980	1274	X	211	3904	1074	401601
National	X	2008	21	0.805439	0.993258	1393	X	926	1116	X	211	3646	945	367075
National	X	2008	22	0.886061	1.09132	1473	X	1004	1083	X	243	3803	869	348477
National	X	2008	23	0.743743	0.888446	1159	X	729	906	X	139	2933	789	330127
National	X	2008	24	0.706842	0.887691	1113	X	720	886	X	187	2906	764	327366
National	X	2008	25	0.655943	0.883187	1115	X	712	855	X	160	2842	755	321789
National	X	2008	26	0.633492	0.826756	937	X	654	810	X	133	2534	730	306499
National	X	2008	27	0.571837	0.783201	913	X	575	762	X	155	2405	713	307073
National	X	2008	28	0.558278	0.78061	881	X	669	749	X	132	2431	710	311423
National	X	2008	29	0.597893	0.769073	826	X	619	703	X	171	2319	696	301532
National	X	2008	30	0.577222	0.721298	779	X	552	704	X	131	2166	694	300292
National	X	2008	31	0.596987	0.752527	788	X	599	763	X	139	2289	676	304175
National	X	2008	32	0.564653	0.752721	679	X	619	706	X	216	2220	668	294930
National	X	2008	33	0.585682	0.792766	789	X	650	745	X	184	2368	657	298701
National	X	2008	34	0.503985	0.743896	730	X	619	754	X	134	2237	657	300714
National	X	2008	35	0.468139	0.814166	794	X	616	892	X	127	2429	636	298342
National	X	2008	36	0.576455	0.838401	774	X	663	880	X	144	2461	666	293535
National	X	2008	37	0.681361	0.851124	859	X	758	994	X	177	2788	685	327567
National	X	2008	38	0.794764	1.10976	1062	X	958	1527	X	188	3735	679	336560
National	X	2008	39	0.868116	1.03114	983	X	932	1306	X	179	3400	716	329731
National	X	2008	40	1.06828	1.02284	1535	X	1476	2352	X	324	5687	1435	555999
National	X	2008	41	1.00756	1.03017	1861	X	1485	2291	X	322	5959	1500	578446
National	X	2008	42	0.979399	1.01245	1869	X	1467	2219	X	341	5896	1525	582351
National	X	2008	43	1.04943	1.08359	1976	X	1668	2474	X	367	6485	1527	598473
National	X	2008	44	1.13218	1.16578	2119	X	1869	2547	X	452	6987	1545	599343
National	X	2008	45	1.13156	1.1913	2276	X	1981	2668	X	372	7297	1555	612526
National	X	2008	46	1.15469	1.28075	2512	X	1889	2854	X	412	7667	1555	598635
National	X	2008	47	1.20448	1.27053	2600	X	1893	2828	X	412	7733	1563	608646
National	X	2008	48	1.36081	1.59578	3024	X	1741	2412	X	457	7634	1523	478386
National	X	2008	49	1.30322	1.4585	3114	X	2212	2913	X	469	8708	1551	597052
National	X	2008	50	1.30204	1.49921	3252	X	1974	3024	X	439	8689	1543	579573
National	X	2008	51	1.45109	1.62982	3137	X	1640	2579	X	456	7812	1416	479318
National	X	2008	52	1.79927	2.15561	3897	X	1947	2367	X	495	8706	1484	403876
National	X	2008	53	2.12134	2.02053	3814	X	2163	2042	X	584	8603	1490	425780
National	X	2009	1	1.47138	1.54566	3245	X	2606	2548	X	557	8956	1539	579428
National	X	2009	2	1.61555	1.64224	3142	X	2329	3345	X	473	9289	1512	565631
National	X	2009	3	1.95333	1.96524	3602	X	2821	4597	X	436	11456	1566	582932
National	X	2009	4	2.42907	2.34368	4039	X	3215	6602	X	468	14324	1554	611176
National	X	2009	5	2.96686	2.86057	4606	X	4240	8882	X	540	18268	1580	638613
National	X	2009	6	3.57354	3.3421	5064	X	4636	11215	X	752	21667	1569	648304
National	X	2009	7	3.36653	3.20566	4848	X	4685	9851	X	638	20022	1543	624583
National	X	2009	8	3.2962	3.10049	4694	X	5007	10092	X	657	20450	1544	659573
National	X	2009	9	3.17227	2.95819	4420	X	4272	9116	X	633	18441	1534	623389
National	X	2009	10	2.5804	2.46381	4046	X	3601	7446	X	618	15711	1524	637672
National	X	2009	11	2.42922	2.19272	3657	X	3002	6036	X	582	13277	1494	605503
National	X	2009	12	1.99028	1.87395	3237	X	2661	5052	X	450	11400	1470	608342
National	X	2009	13	1.72423	1.64817	2829	X	2158	4283	X	399	9669	1440	586651
National	X	2009	14	1.60355	1.49878	2577	X	2085	3407	X	391	8460	1422	564460
National	X	2009	15	1.28418	1.29233	2371	X	1727	2761	X	363	7222	1415	558837
National	X	2009	16	1.2932	1.27164	2353	X	1743	2855	X	397	7348	1445	577836
National	X	2009	17	2.74012	2.98159	4821	X	5093	8043	X	670	18627	1405	624734
National	X	2009	18	2.22391	2.43702	3920	X	3875	6221	X	562	14578	1422	598189
National	X	2009	19	1.76657	2.2813	3236	X	3018	5888	X	412	12554	1372	550300
National	X	2009	20	1.92171	3.81572	4188	X	4136	12026	X	424	20774	1331	544432
National	X	2009	21	1.8611	4.21315	4496	X	4950	12461	X	487	22394	1314	531526
National	X	2009	22	1.68423	3.17832	3865	X	4213	8615	X	412	17105	1305	538177
National	X	2009	23	1.7393	2.50972	3072	X	3276	5660	X	384	12392	1296	493761
National	X	2009	24	1.83001	2.06632	2623	X	3084	4740	X	333	10780	1280	521701
National	X	2009	25	1.58128	1.71805	2299	X	2476	3700	X	326	8801	1279	512268
National	X	2009	26	1.49172	1.55965	2145	X	2023	2893	X	361	7422	1237	475877
National	X	2009	27	1.389	1.30856	1701	X	1815	2481	X	293	6290	1246	480680
National	X	2009	28	1.34702	1.18695	1581	X	1708	2437	X	238	5964	1248	502466
National	X	2009	29	1.16056	1.13796	1608	X	1611	2285	X	231	5735	1248	503971
National	X	2009	30	1.2085	1.15005	1519	X	1575	2199	X	294	5587	1254	485804
National	X	2009	31	1.15544	1.11262	1651	X	1530	2082	X	263	5526	1230	496666
National	X	2009	32	1.14518	1.16142	1645	X	1646	2321	X	265	5877	1234	506019
National	X	2009	33	1.4664	1.64107	2167	X	2168	4210	X	396	8941	1286	544827
National	X	2009	34	2.38017	2.47166	2883	X	2977	8253	X	443	14556	1320	588916
National	X	2009	35	3.44681	3.71969	3713	X	3982	13114	X	541	21350	1358	573972
National	X	2009	36	4.05315	3.94975	4087	X	4547	13407	X	520	22561	1367	571201
National	X	2009	37	4.26621	4.08756	4445	X	5668	15326	X	652	26091	1380	638302
National	X	2009	38	4.21579	4.01897	4462	X	5252	14152	X	588	24454	1313	608464
National	X	2009	39	4.8861	4.60362	4974	X	6090	16291	X	564	27919	1331	606458
National	X	2009	40	6.06923	5.66087	9302	8554	X	27406	2255	903	48420	2056	855346
National	X	2009	41	7.09467	6.81522	11527	10271	X	32585	2800	1013	58196	2134	853912
National	X	2009	42	7.7151	7.61889	13187	12399	X	39364	3048	1070	69068	2162	906536
National	X	2009	43	7.55134	7.38836	13174	12166	X	36860	3083	1128	66411	2167	898860
National	X	2009	44	6.67118	6.33927	12161	10250	X	30860	2672	1074	57017	2197	899425
National	X	2009	45	5.20633	4.94349	10151	8174	X	21112	2314	978	42729	2191	864348
National	X	2009	46	4.04477	3.80996	8979	6163	X	14652	1843	883	32520	2157	853552
National	X	2009	47	3.49722	3.44106	7716	4378	X	8237	1406	771	22508	2146	654101
National	X	2009	48	2.69023	2.66773	7195	4259	X	7988	1470	818	21730	2122	814550
National	X	2009	49	2.47119	2.47183	6490	3588	X	7218	1314	715	19325	2093	781811
National	X	2009	50	2.44773	2.345	6275	3249	X	5785	1113	659	17081	2014	728401
National	X	2009	51	2.64594	2.71435	6078	2677	X	4127	1049	644	14575	1934	536961
National	X	2009	52	2.61567	2.67667	6598	3202	X	3726	1284	803	15613	1937	583299
National	X	2010	1	1.90712	1.98284	4998	3333	X	3961	1244	763	14299	1996	721138
National	X	2010	2	1.86738	1.82749	4877	2793	X	4614	1182	622	14088	2016	770895
National	X	2010	3	1.88072	1.92606	5399	2693	X	5079	1008	578	14757	2053	766177
National	X	2010	4	1.96908	1.92495	5333	2560	X	5655	1046	528	15122	2026	785580
National	X	2010	5	2.11387	2.08877	5816	2581	X	6142	948	550	16037	1996	767773
National	X	2010	6	2.09695	2.03434	5496	2644	X	5577	1006	658	15381	1977	756068
National	X	2010	7	1.90294	1.97649	5388	2649	X	5536	994	498	15065	1954	762208
National	X	2010	8	1.96951	1.99362	5040	2943	X	6207	1218	679	16087	1990	806925
National	X	2010	9	1.92331	1.85383	4281	2763	X	5685	1085	672	14486	1953	781411
National	X	2010	10	1.89659	1.8673	4612	2660	X	5270	1112	700	14354	1946	768702
National	X	2010	11	1.75181	1.69987	4063	2468	X	4466	976	628	12601	1933	741293
National	X	2010	12	1.52632	1.49741	3625	2097	X	4108	827	534	11191	1917	747358
National	X	2010	13	1.49572	1.45112	3408	1954	X	3733	736	528	10359	1875	713863
National	X	2010	14	1.22313	1.20715	3090	1718	X	2933	644	428	8813	1850	730068
National	X	2010	15	1.17754	1.17415	3117	1572	X	3110	598	404	8801	1831	749563
National	X	2010	16	1.09112	1.16207	2921	1461	X	3044	522	414	8362	1765	719580
National	X	2010	17	1.11958	1.17213	3081	1435	X	2972	557	395	8440	1755	720054
National	X	2010	18	1.08169	1.12168	2781	1385	X	2901	482	365	7914	1710	705551
National	X	2010	19	1.12497	1.14981	2851	1363	X	2645	491	347	7697	1664	669414
National	X	2010	20	1.06197	1.13328	2816	1364	X	2553	498	372	7603	1624	670887
National	X	2010	21	1.08909	1.08171	2636	1235	X	2188	445	349	6853	1497	633532
National	X	2010	22	1.1776	1.19959	2413	1212	X	2172	463	335	6595	1421	549773
National	X	2010	23	0.97493	0.952808	2147	1081	X	1831	374	322	5755	1435	604004
National	X	2010	24	0.987132	0.916032	1975	978	X	1784	339	240	5316	1405	580329
National	X	2010	25	0.995991	0.926582	2027	882	X	1779	397	249	5334	1384	575664
National	X	2010	26	0.904726	0.86962	1754	862	X	1541	323	238	4718	1347	542536
National	X	2010	27	0.941927	0.903133	1753	816	X	1566	334	222	4691	1353	519414
National	X	2010	28	0.880415	0.773776	1458	819	X	1450	298	209	4234	1284	547187
National	X	2010	29	0.842615	0.742774	1323	759	X	1335	335	198	3950	1265	531790
National	X	2010	30	0.858382	0.730934	1290	805	X	1279	302	174	3850	1250	526723
National	X	2010	31	0.83383	0.786882	1381	839	X	1357	291	209	4077	1241	518121
National	X	2010	32	0.847437	0.763051	1378	809	X	1307	300	214	4008	1212	525260
National	X	2010	33	0.888273	0.841043	1485	883	X	1592	360	198	4518	1225	537190
National	X	2010	34	0.765372	0.791573	1520	811	X	1592	295	202	4420	1235	558382
National	X	2010	35	0.91858	0.912732	1564	1019	X	1866	354	204	5007	1170	548573
National	X	2010	36	1.01432	1.03398	1850	1076	X	1959	374	234	5493	1198	531250
National	X	2010	37	1.01233	0.934009	1720	1061	X	2118	358	253	5510	1210	589930
National	X	2010	38	1.11803	1.08189	2134	1291	X	2510	480	326	6741	1206	623077
National	X	2010	39	1.11806	1.06563	1995	1269	X	2383	446	294	6387	1254	599366
National	X	2010	40	1.10939	1.13505	2627	1677	X	3142	627	400	8473	1838	746485
National	X	2010	41	1.24341	1.25256	2953	1779	X	3522	649	444	9347	1875	746230
National	X	2010	42	1.25726	1.2457	3044	1898	X	3641	690	411	9684	1907	777397
National	X	2010	43	1.25734	1.26774	3226	1754	X	3822	682	420	9904	1929	781234
National	X	2010	44	1.43414	1.43723	3451	1981	X	4397	736	455	11020	1947	766753
National	X	2010	45	1.51838	1.53341	3927	1956	X	4679	734	511	11807	1940	769982
National	X	2010	46	1.61617	1.69445	4416	2327	X	5322	774	497	13336	1921	787038
National	X	2010	47	1.84378	1.9915	4598	2043	X	4145	743	550	12079	1938	606527
National	X	2010	48	1.72535	1.81305	5045	2440	X	4978	915	619	13997	1964	772016
National	X	2010	49	1.87923	2.01426	5060	2511	X	5867	893	627	14958	1936	742606
National	X	2010	50	2.3371	2.55659	6300	2847	X	7194	1031	650	18022	1916	704923
National	X	2010	51	3.03533	3.38185	7295	3433	X	7071	1262	838	19899	1840	588406
National	X	2010	52	3.136	3.43172	7478	4455	X	5764	1581	1068	20346	1887	592880
National	X	2011	1	2.53336	2.69151	6584	4455	X	6342	1586	1059	20026	1923	744043
National	X	2011	2	2.91288	2.91063	6238	4220	X	7773	1537	953	20721	1921	711908
National	X	2011	3	3.44497	3.49232	7247	5095	X	11243	1734	938	26257	1964	751850
National	X	2011	4	4.16185	4.0037	8007	5952	X	15291	1794	931	31975	1947	798637
National	X	2011	5	4.55159	4.43534	8195	6536	X	16366	1990	1197	34284	1970	772974
National	X	2011	6	4.46504	4.24215	8036	6812	X	16516	1996	1096	34456	1961	812230
National	X	2011	7	4.55124	4.39719	8172	7257	X	17493	2352	1293	36567	1910	831600
National	X	2011	8	4.0822	3.90256	7839	6425	X	13718	2028	1267	31277	1908	801449
National	X	2011	9	3.38812	3.15073	6376	4869	X	10496	1740	1146	24627	1860	781629
National	X	2011	10	2.99142	2.72422	5691	3939	X	8427	1421	899	20377	1829	747993
National	X	2011	11	2.61542	2.33336	5363	3265	X	6702	1175	804	17309	1823	741807
National	X	2011	12	2.09065	1.925	4400	2551	X	5489	978	613	14031	1790	728883
National	X	2011	13	1.86146	1.75243	4189	2244	X	5025	877	622	12957	1770	739375
National	X	2011	14	1.61377	1.57704	3701	1985	X	4557	747	508	11498	1723	729089
National	X	2011	15	1.42199	1.35766	3164	1574	X	3562	641	450	9391	1681	691707
National	X	2011	16	1.3382	1.31223	3139	1505	X	3064	559	428	8695	1651	662612
National	X	2011	17	1.19995	1.14937	2895	1324	X	2673	555	383	7830	1612	681240
National	X	2011	18	1.14889	1.11451	2532	1305	X	2553	524	393	7307	1585	655627
National	X	2011	19	1.12194	1.10984	2551	1254	X	2595	485	351	7236	1556	651983
National	X	2011	20	1.06712	1.0524	2353	1131	X	2280	461	305	6530	1516	620485
National	X	2011	21	1.05058	1.03536	2213	1045	X	2110	405	299	6072	1381	586460
National	X	2011	22	1.15203	1.11777	2249	1013	X	1980	397	307	5946	1357	531954
National	X	2011	23	0.970975	0.982949	2040	1037	X	1760	432	278	5547	1296	564322
National	X	2011	24	0.894683	0.925194	1812	911	X	1599	405	262	4989	1279	539238
National	X	2011	25	0.843568	0.835531	1604	870	X	1422	308	244	4448	1251	532356
National	X	2011	26	0.815409	0.832393	1472	750	X	1462	324	210	4218	1225	506732
National	X	2011	27	0.823052	0.855591	1423	823	X	1269	270	224	4009	1211	468565
National	X	2011	28	0.674635	0.706949	1255	756	X	1206	316	188	3721	1220	526346
National	X	2011	29	0.631883	0.694387	1243	733	X	1184	259	178	3597	1203	518011
National	X	2011	30	0.641513	0.687976	1251	667	X	1188	263	169	3538	1179	514262
National	X	2011	31	0.529813	0.644743	1088	635	X	1125	203	151	3202	1175	496632
National	X	2011	32	0.644089	0.67533	1207	704	X	1223	231	158	3523	1175	521671
National	X	2011	33	0.667718	0.72823	1342	767	X	1358	241	166	3874	1191	531975
National	X	2011	34	0.705668	0.806526	1505	814	X	1600	305	220	4444	1195	551005
National	X	2011	35	0.804155	0.860408	1528	887	X	1781	308	213	4717	1200	548228
National	X	2011	36	0.907804	0.936075	1622	904	X	1809	293	185	4813	1184	514168
National	X	2011	37	1.00555	0.966683	1788	1022	X	2206	346	205	5567	1196	575887
National	X	2011	38	1.03601	0.996007	1816	1126	X	2264	374	242	5822	1201	584534
National	X	2011	39	1.07583	1.10846	2248	1253	X	2514	449	244	6708	1213	605162
National	X	2011	40	1.16092	1.20345	3106	1765	X	3485	632	377	9365	1850	778182
National	X	2011	41	1.19785	1.23777	3317	1777	X	3667	672	370	9803	1883	791987
National	X	2011	42	1.27926	1.25259	3324	1763	X	3837	655	379	9958	1905	794995
National	X	2011	43	1.29194	1.30546	3453	1773	X	4035	657	380	10298	1900	788840
National	X	2011	44	1.42824	1.45295	3634	1957	X	4658	760	387	11396	1925	784334
National	X	2011	45	1.39803	1.44089	3949	2072	X	4348	671	456	11496	1946	797839
National	X	2011	46	1.45831	1.46221	3923	2166	X	4361	797	474	11721	1900	801594
National	X	2011	47	1.56548	1.65573	4125	1803	X	3340	679	430	10377	1918	626731
National	X	2011	48	1.34313	1.46606	4237	2059	X	3955	815	413	11479	1904	782984
National	X	2011	49	1.48139	1.51811	3995	1938	X	4040	772	442	11187	1898	736905
National	X	2011	50	1.63398	1.66429	4579	2077	X	4097	838	546	12137	1872	729258
National	X	2011	51	1.83126	1.85274	5016	2068	X	3535	818	521	11958	1851	645424
National	X	2011	52	2.10451	2.12413	5243	2315	X	3184	946	668	12356	1821	581697
National	X	2012	1	1.73625	1.76709	4514	2342	X	3393	1028	715	11992	1891	678631
National	X	2012	2	1.55066	1.5434	4059	2319	X	3636	918	611	11543	1883	747894
National	X	2012	3	1.62891	1.64762	4364	2247	X	4030	800	498	11939	1887	724623
National	X	2012	4	1.76038	1.6843	4766	2303	X	4802	825	513	13209	1891	784244
National	X	2012	5	1.92728	1.86354	5218	2415	X	5336	915	564	14448	1885	775298
National	X	2012	6	1.91994	1.86408	5028	2582	X	5555	894	565	14624	1875	784516
National	X	2012	7	2.09951	2.01839	5277	2937	X	5994	1054	667	15929	1884	789193
National	X	2012	8	2.23973	2.10385	5246	3009	X	5990	1131	761	16137	1853	767022
National	X	2012	9	2.21921	2.09555	5219	3141	X	6239	1153	766	16518	1826	788242
National	X	2012	10	2.16693	2.10398	4811	2832	X	6493	998	629	15763	1816	749198
National	X	2012	11	2.38913	2.2941	5175	3321	X	6768	1185	701	17150	1819	747570
National	X	2012	12	1.96466	1.92223	4422	2822	X	5683	988	609	14524	1780	755579
National	X	2012	13	1.84229	1.74239	3807	2485	X	5256	920	549	13017	1753	747079
National	X	2012	14	1.68674	1.67601	3582	2306	X	4631	839	572	11930	1729	711808
National	X	2012	15	1.53136	1.49637	3253	2109	X	4059	767	544	10732	1707	717202
National	X	2012	16	1.37912	1.38202	3001	1990	X	4020	719	393	10123	1699	732480
National	X	2012	17	1.29515	1.28926	2638	1831	X	3802	664	435	9370	1675	726772
National	X	2012	18	1.39521	1.35803	2509	1728	X	3671	636	455	8999	1564	662649
National	X	2012	19	1.32522	1.30833	2524	1559	X	3468	606	419	8576	1546	655492
National	X	2012	20	1.23059	1.26692	2465	1547	X	3087	588	375	8062	1503	636347
National	X	2012	21	1.23028	1.27731	2545	1461	X	3011	483	378	7878	1415	616765
National	X	2012	22	1.26877	1.2991	2480	1276	X	2601	446	350	7153	1409	550614
National	X	2012	23	1.10782	1.16297	2336	1281	X	2352	458	338	6765	1365	581700
National	X	2012	24	1.09559	1.08612	2231	1150	X	2024	428	300	6133	1289	564670
National	X	2012	25	1.11031	1.0568	2259	1119	X	1974	411	285	6048	1295	572296
National	X	2012	26	1.10616	1.07871	2168	1058	X	1850	422	288	5786	1260	536380
National	X	2012	27	1.10816	1.04662	1911	1013	X	1706	388	273	5291	1271	505533
National	X	2012	28	0.999444	0.928152	1913	964	X	1751	337	220	5185	1240	558637
National	X	2012	29	0.924199	0.901936	1818	914	X	1640	318	241	4931	1223	546713
National	X	2012	30	0.949257	0.915356	1752	975	X	1721	372	283	5103	1250	557488
National	X	2012	31	0.978903	0.952548	1728	1050	X	1706	408	267	5159	1240	541600
National	X	2012	32	0.925024	0.916661	1660	989	X	1718	375	284	5026	1248	548294
National	X	2012	33	0.848456	0.901787	1721	986	X	1755	357	232	5051	1238	560110
National	X	2012	34	1.04451	1.03315	2098	1194	X	2128	425	296	6141	1238	594395
National	X	2012	35	1.0986	1.05238	1958	1305	X	2335	443	277	6318	1238	600354
National	X	2012	36	1.22071	1.12713	1886	1317	X	2294	481	318	6296	1242	558585
National	X	2012	37	1.24976	1.1866	2176	1408	X	2870	513	415	7382	1252	622114
National	X	2012	38	1.22892	1.21415	2295	1530	X	2972	511	348	7656	1268	630563
National	X	2012	39	1.29393	1.25198	2421	1546	X	2867	575	398	7807	1248	623572
National	X	2012	40	1.23034	1.20559	2773	1814	X	3691	702	415	9395	1932	779285
National	X	2012	41	1.3278	1.31929	2960	1957	X	4007	745	489	10158	1940	769959
National	X	2012	42	1.33995	1.32737	3202	1902	X	4233	760	488	10585	1968	797444
National	X	2012	43	1.37842	1.36688	3346	2012	X	4268	771	516	10913	1958	798388
National	X	2012	44	1.50085	1.50535	3326	2032	X	4422	797	484	11061	1929	734781
National	X	2012	45	1.65163	1.61273	3733	2330	X	5145	925	541	12674	1974	785871
National	X	2012	46	1.76746	1.75208	4034	2569	X	5526	897	597	13623	1966	777534
National	X	2012	47	2.30609	2.33365	4651	2824	X	5387	1105	683	14650	1968	627772
National	X	2012	48	2.16324	2.2268	5102	3950	X	7018	1498	953	18521	2006	831730
National	X	2012	49	2.83038	2.97657	6486	4672	X	10857	1791	1071	24877	2006	835762
National	X	2012	50	3.43761	3.62552	7446	5692	X	12945	2087	1262	29432	1977	811800
National	X	2012	51	4.30554	4.5532	8546	7437	X	13971	2730	1648	34332	1908	754019
National	X	2012	52	6.06082	6.02598	9709	9295	X	11391	3639	2554	36588	1905	607171
National	X	2013	1	4.64931	4.96368	8444	9679	X	9108	4080	2792	34103	1982	687051
National	X	2013	2	4.32584	4.69072	8297	10877	X	13424	4502	2796	39896	1995	850531
National	X	2013	3	4.51113	4.70473	8633	8977	X	15992	3523	2316	39441	2008	838326
National	X	2013	4	4.2171	4.1646	7441	7021	X	13439	2760	1765	32426	1978	778610
National	X	2013	5	3.78956	3.69533	6609	6421	X	12653	2551	1574	29808	1963	806640
National	X	2013	6	3.29206	3.2363	5757	5236	X	10816	1971	1207	24987	1931	772086
National	X	2013	7	3.0197	2.89421	5289	4698	X	9395	1894	1045	22321	1926	771229
National	X	2013	8	2.71499	2.71742	5099	4357	X	8415	1625	1023	20519	1940	755092
National	X	2013	9	2.4845	2.52297	4633	4030	X	7981	1619	968	19231	1893	762238
National	X	2013	10	2.57808	2.55227	4791	3935	X	7709	1536	858	18829	1884	737736
National	X	2013	11	2.39237	2.43225	4480	3606	X	7065	1352	889	17392	1846	715059
National	X	2013	12	2.06778	2.10851	3957	3191	X	6095	1270	741	15254	1825	723449
National	X	2013	13	1.90281	1.94725	3830	2924	X	5204	1124	632	13714	1811	704276
National	X	2013	14	1.65902	1.74859	3516	2677	X	4299	1106	675	12273	1769	701881
National	X	2013	15	1.43006	1.49713	3110	2219	X	3929	957	603	10818	1742	722583
National	X	2013	16	1.27757	1.32313	2707	1757	X	3509	724	491	9188	1732	694415
National	X	2013	17	1.19009	1.22647	2588	1630	X	3364	582	425	8589	1711	700300
National	X	2013	18	1.09556	1.19614	2439	1470	X	3142	565	370	7986	1675	667648
National	X	2013	19	1.08589	1.19049	2422	1474	X	2877	570	361	7704	1630	647130
National	X	2013	20	1.07343	1.17426	2431	1345	X	2583	565	393	7317	1582	623114
National	X	2013	21	1.01677	1.13342	2230	1279	X	2219	493	368	6589	1489	581338
National	X	2013	22	1.04847	1.14306	2109	1147	X	2094	483	357	6190	1486	541528
National	X	2013	23	0.920349	1.00881	1983	1086	X	1779	460	330	5638	1421	558875
National	X	2013	24	0.920779	1.02358	1969	1112	X	1713	468	277	5539	1419	541138
National	X	2013	25	0.904333	1.00138	1877	1040	X	1766	489	302	5474	1405	546643
National	X	2013	26	0.83057	0.909498	1703	947	X	1581	399	285	4915	1389	540408
National	X	2013	27	0.862837	0.950042	1594	851	X	1489	321	251	4506	1357	474295
National	X	2013	28	0.732182	0.829299	1576	862	X	1491	362	219	4510	1362	543833
National	X	2013	29	0.724558	0.802109	1432	849	X	1405	315	185	4186	1341	521874
National	X	2013	30	0.740848	0.806333	1416	800	X	1464	332	221	4233	1325	524969
National	X	2013	31	0.726037	0.796937	1216	852	X	1284	350	184	3886	1290	487617
National	X	2013	32	0.755639	0.779136	1367	870	X	1338	302	198	4075	1299	523015
National	X	2013	33	0.761847	0.797653	1364	919	X	1366	331	188	4168	1276	522533
National	X	2013	34	0.779896	0.825485	1331	892	X	1561	301	232	4317	1265	522965
National	X	2013	35	0.899138	0.935469	1499	1014	X	1814	410	316	5053	1260	540157
National	X	2013	36	0.999524	1.04345	1681	1137	X	2035	462	311	5626	1317	539175
National	X	2013	37	1.0558	1.09107	1926	1217	X	2437	440	354	6374	1307	584196
National	X	2013	38	1.0967	1.20108	2175	1350	X	2683	537	365	7110	1290	591969
National	X	2013	39	1.24709	1.26179	2393	1500	X	2963	648	459	7963	1364	631088
National	X	2013	40	1.15746	1.13249	2974	1840	X	3769	638	456	9677	1960	854487
National	X	2013	41	1.27184	1.21121	3276	1924	X	3925	762	533	10420	1990	860298
National	X	2013	42	1.31623	1.25682	3483	2010	X	3880	785	500	10658	2018	848016
National	X	2013	43	1.37444	1.37097	3930	2292	X	4484	816	514	12036	2027	877917
National	X	2013	44	1.46781	1.42956	4045	2354	X	4642	930	531	12502	2028	874537
National	X	2013	45	1.5834	1.53588	4434	2511	X	5062	953	538	13498	2017	878845
National	X	2013	46	1.60253	1.60267	4643	2716	X	5000	990	578	13927	2054	868987
National	X	2013	47	1.72344	1.73267	4835	3088	X	5579	1083	583	15168	2012	875411
National	X	2013	48	2.11076	2.09858	4937	3027	X	4313	1059	639	13975	2042	665926
National	X	2013	49	2.1708	2.21374	5549	4375	X	6579	1552	865	18920	2055	854664
National	X	2013	50	2.36971	2.41674	5501	4458	X	7046	1591	802	19398	2054	802651
National	X	2013	51	3.15997	3.03071	6555	6525	X	8406	2272	939	24697	2009	814891
National	X	2013	52	4.59053	4.38724	7814	7499	X	7485	2874	1316	26988	2007	615148
National	X	2014	1	4.28195	4.2112	7488	9135	X	6726	3555	1750	28654	2033	680424
National	X	2014	2	3.56288	3.46492	6233	8846	X	7881	3565	1622	28147	2059	812343
National	X	2014	3	3.36378	3.31698	6007	8091	X	9517	3149	1606	28370	2049	855297
National	X	2014	4	3.39659	3.2407	5878	6818	X	8858	2616	1332	25502	2062	786928
National	X	2014	5	3.11922	2.88598	5133	6031	X	8714	2403	1203	23484	2051	813726
National	X	2014	6	2.83572	2.62172	4729	5278	X	7711	2242	1125	21085	2051	804244
National	X	2014	7	2.48484	2.34067	4210	4470	X	6717	1829	969	18195	2018	777340
National	X	2014	8	2.2741	2.12059	4250	4306	X	6121	1684	873	17234	2025	812700
National	X	2014	9	2.07244	1.91094	3953	3691	X	5875	1505	890	15914	1978	832786
National	X	2014	10	1.98207	1.9023	3775	3472	X	5575	1430	792	15044	1944	790831
National	X	2014	11	1.82441	1.76619	3616	3210	X	5022	1360	816	14024	1904	794024
National	X	2014	12	1.82036	1.85791	3798	3285	X	5611	1422	810	14926	1922	803374
National	X	2014	13	1.75391	1.82094	3523	3256	X	5812	1298	772	14661	1887	805133
National	X	2014	14	1.74542	1.83453	3582	3153	X	5659	1436	807	14637	1866	797863
National	X	2014	15	1.67236	1.75446	3574	2943	X	5587	1316	786	14206	1845	809707
National	X	2014	16	1.51659	1.51636	3130	2516	X	4279	1088	710	11723	1810	773101
National	X	2014	17	1.44778	1.40334	2846	2504	X	3770	1036	658	10814	1771	770592
National	X	2014	18	1.29028	1.2593	2501	2084	X	3591	913	559	9648	1746	766139
National	X	2014	19	1.37388	1.32482	2789	2009	X	3615	834	528	9775	1714	737834
National	X	2014	20	1.34208	1.27576	2544	1876	X	3256	825	532	9033	1660	708049
National	X	2014	21	1.34563	1.29483	2733	1742	X	3068	771	483	8797	1570	679395
National	X	2014	22	1.21291	1.2261	2528	1542	X	2459	625	504	7658	1554	624582
National	X	2014	23	1.19291	1.14538	2383	1492	X	2349	607	398	7229	1461	631143
National	X	2014	24	1.14146	1.0678	2227	1413	X	2181	561	401	6783	1461	635233
National	X	2014	25	1.06503	1.07269	2159	1285	X	2009	528	388	6369	1392	593740
National	X	2014	26	1.12669	1.01298	2049	1235	X	1917	509	328	6038	1411	596063
National	X	2014	27	0.947353	0.994705	1865	1075	X	1688	416	308	5352	1388	538049
National	X	2014	28	0.944187	0.880862	1758	1122	X	1623	441	351	5295	1394	601116
National	X	2014	29	0.934822	0.858173	1582	1116	X	1621	403	361	5083	1376	592305
National	X	2014	30	0.81736	0.805152	1455	1128	X	1450	398	334	4765	1372	591814
National	X	2014	31	0.852792	0.818781	1450	1094	X	1655	417	326	4942	1378	603580
National	X	2014	32	0.746994	0.783735	1460	1074	X	1528	409	273	4744	1382	605307
National	X	2014	33	0.761098	0.848703	1528	1107	X	1631	403	311	4980	1369	586778
National	X	2014	34	0.767627	0.834146	1569	1196	X	1813	412	315	5305	1371	635980
National	X	2014	35	0.862176	0.905981	1684	1223	X	2184	401	307	5799	1353	640080
National	X	2014	36	0.984907	1.04506	1753	1284	X	2258	453	302	6050	1352	578913
National	X	2014	37	1.16287	1.16816	2300	1550	X	3316	568	396	8130	1401	695966
National	X	2014	38	1.22731	1.27649	2535	1705	X	3650	605	393	8888	1405	696282
National	X	2014	39	1.2071	1.29758	2522	1820	X	3447	657	428	8874	1407	683887
National	X	2014	40	1.16191	1.20612	2958	1959	X	3994	712	527	10150	1937	841540
National	X	2014	41	1.30905	1.32485	3055	2116	X	4437	821	548	10977	1960	828544
National	X	2014	42	1.37072	1.41192	3442	2321	X	4728	870	580	11941	2000	845727
National	X	2014	43	1.43373	1.42547	3455	2459	X	4955	892	531	12292	2008	862314
National	X	2014	44	1.42791	1.43909	3632	2242	X	5102	807	530	12313	2053	855608
National	X	2014	45	1.61605	1.61532	4277	2349	X	5799	863	565	13853	2058	857601
National	X	2014	46	1.65976	1.66473	4424	2323	X	5816	911	588	14062	1997	844700
National	X	2014	47	2.05459	2.0058	4740	2921	X	7322	1049	642	16674	2058	831289
National	X	2014	48	2.53541	2.62227	5432	3277	X	6848	1165	880	17602	2067	671251
National	X	2014	49	2.54253	2.60749	6185	4623	X	9106	1767	1224	22905	2097	878430
National	X	2014	50	3.60563	3.4178	7424	5287	X	13050	1970	1441	29172	2069	853532
National	X	2014	51	4.90976	4.46555	9270	6920	X	16418	2671	2103	37382	2016	837119
National	X	2014	52	5.98221	6.11497	10363	8982	X	13951	3718	3519	40533	1984	662849
National	X	2014	53	5.47421	5.30979	9732	9348	X	9406	4288	4117	36891	1983	694773
National	X	2015	1	4.21374	4.07898	7160	8072	X	9589	3614	3048	31483	1958	771835
National	X	2015	2	4.21022	3.93762	7044	6946	X	11966	2909	2339	31204	1971	792459
National	X	2015	3	4.25968	4.15076	7840	6451	X	13949	2951	2030	33221	1966	800359
National	X	2015	4	3.97761	3.87899	7118	5844	X	13159	2585	1915	30621	1955	789407
National	X	2015	5	3.63443	3.45794	6656	5380	X	12093	2368	1654	28151	1950	814097
National	X	2015	6	3.26527	3.06359	6429	4884	X	10328	2072	1505	25218	1917	823153
National	X	2015	7	2.93083	2.82646	5537	4295	X	8164	1842	1271	21109	1907	746836
National	X	2015	8	2.54474	2.3599	4823	4061	X	7280	1765	1249	19178	1934	812660
National	X	2015	9	2.47227	2.33472	4639	3914	X	7116	1696	1076	18441	1912	789858
National	X	2015	10	2.35665	2.21286	4710	3654	X	6748	1654	1067	17833	1907	805881
National	X	2015	11	2.17008	2.07619	4559	3482	X	6084	1573	997	16695	1883	804117
National	X	2015	12	2.04297	2.01267	4418	3284	X	6003	1486	931	16122	1848	801027
National	X	2015	13	1.954	1.94192	4174	2968	X	5623	1321	889	14975	1819	771143
National	X	2015	14	1.72287	1.74809	3903	2931	X	4634	1387	878	13733	1820	785602
National	X	2015	15	1.53694	1.50367	3448	2448	X	4214	1160	774	12044	1813	800974
National	X	2015	16	1.38283	1.43494	3182	2052	X	4011	975	640	10860	1768	756827
National	X	2015	17	1.46265	1.45673	3203	2122	X	4280	888	602	11095	1753	761638
National	X	2015	18	1.38934	1.42836	3106	2074	X	4079	846	589	10694	1735	748690
National	X	2015	19	1.3468	1.35297	2805	1810	X	3641	813	602	9671	1688	714799
National	X	2015	20	1.25452	1.33093	2754	1768	X	3296	736	470	9024	1622	678023
National	X	2015	21	1.21636	1.28422	2593	1461	X	2714	652	493	7913	1579	616171
National	X	2015	22	1.16734	1.13889	2211	1334	X	2345	594	462	6946	1505	609891
National	X	2015	23	1.04654	1.10343	2109	1320	X	2284	575	456	6744	1455	611184
National	X	2015	24	0.943661	0.970748	1734	1167	X	2046	495	408	5850	1459	602628
National	X	2015	25	0.935046	0.998681	1897	1170	X	1921	496	429	5913	1445	592081
National	X	2015	26	0.934726	0.978057	1678	1043	X	1701	430	380	5232	1417	534938
National	X	2015	27	0.864118	0.866431	1546	1081	X	1675	443	371	5116	1428	590468
National	X	2015	28	0.806535	0.827757	1487	1028	X	1609	405	341	4870	1411	588337
National	X	2015	29	0.742747	0.797572	1383	1011	X	1498	413	321	4626	1401	580010
National	X	2015	30	0.737859	0.811221	1415	999	X	1459	432	300	4605	1352	567663
National	X	2015	31	0.743224	0.821165	1392	1026	X	1590	420	325	4753	1364	578812
National	X	2015	32	0.805251	0.819435	1330	1062	X	1667	400	291	4750	1340	579668
National	X	2015	33	0.816943	0.848041	1429	1134	X	1815	436	359	5173	1356	609994
National	X	2015	34	0.814518	0.888524	1687	1151	X	2033	423	354	5648	1362	635661
National	X	2015	35	0.86067	0.962826	1636	1230	X	2292	481	324	5963	1354	619323
National	X	2015	36	0.886704	1.02252	1714	1297	X	2169	461	329	5970	1349	583853
National	X	2015	37	1.00845	1.08392	1993	1392	X	2744	536	397	7062	1369	651524
National	X	2015	38	1.06625	1.17724	2178	1520	X	2947	627	432	7704	1367	654414
National	X	2015	39	1.05995	1.1716	2170	1654	X	2746	652	404	7626	1332	650904
National	X	2015	40	1.2444	1.25291	2868	2059	X	3753	899	626	10205	1974	814503
National	X	2015	41	1.31167	1.3222	3014	2094	X	4001	910	678	10697	1984	809033
National	X	2015	42	1.36705	1.40008	3261	2357	X	4360	951	653	11582	2004	827238
National	X	2015	43	1.37872	1.35821	3138	2255	X	4147	926	693	11159	2009	821596
National	X	2015	44	1.44664	1.47105	3592	2458	X	4798	937	694	12479	2058	848307
National	X	2015	45	1.51435	1.53488	3753	2513	X	4729	943	742	12680	2035	826121
National	X	2015	46	1.60549	1.60988	3961	2659	X	5078	1025	769	13492	2031	838073
National	X	2015	47	1.91028	1.90179	3972	2427	X	4066	981	703	12149	2007	638819
National	X	2015	48	1.68953	1.7381	4467	3009	X	5076	1232	829	14613	2048	840747
National	X	2015	49	1.79136	1.82133	4586	2902	X	5379	1252	873	14992	2028	823133
National	X	2015	50	1.88284	1.97057	5137	2963	X	5105	1252	943	15400	2008	781499
National	X	2015	51	2.32899	2.42079	5366	2874	X	4307	1252	1006	14805	1987	611577
National	X	2015	52	2.42149	2.41362	5697	3263	X	4007	1521	1178	15666	1959	649067
National	X	2016	1	1.95303	1.99522	4775	3594	X	4490	1631	1158	15648	2011	784274
National	X	2016	2	2.00315	1.99317	4569	3179	X	5360	1378	1021	15507	2012	778006
National	X	2016	3	2.12052	2.10703	4764	3205	X	5355	1291	950	15565	2008	738719
National	X	2016	4	2.24122	2.18439	5085	3608	X	6876	1551	1004	18124	2036	829706
National	X	2016	5	2.37964	2.30446	5130	3755	X	7347	1625	1070	18927	2013	821321
National	X	2016	6	2.80475	2.6795	5640	4590	X	8415	1912	1175	21732	2000	811046
National	X	2016	7	3.12321	2.97665	5993	5625	X	9302	2337	1361	24618	1996	827036
National	X	2016	8	3.1475	3.1186	6298	5984	X	10117	2609	1389	26397	1957	846437
National	X	2016	9	3.3139	3.32056	6541	6351	X	11316	2588	1432	28228	1947	850097
National	X	2016	10	3.5303	3.58515	6628	7309	X	11801	2966	1615	30319	1920	845684
National	X	2016	11	3.05052	3.09403	5557	6006	X	9313	2482	1463	24821	1896	802223
National	X	2016	12	2.7635	2.78864	5172	4963	X	8472	1993	1274	21874	1899	784396
National	X	2016	13	2.43719	2.52596	4565	4458	X	7374	1945	1195	19537	1831	773450
National	X	2016	14	2.01927	2.11935	3706	3851	X	6376	1651	1127	16711	1812	788495
National	X	2016	15	1.98138	2.05194	3567	3513	X	6600	1534	1035	16249	1807	791886
National	X	2016	16	1.9158	1.99748	3514	3233	X	6386	1373	941	15447	1774	773326
National	X	2016	17	1.70107	1.78279	3156	2981	X	5556	1235	898	13826	1759	775528
National	X	2016	18	1.57255	1.60413	2767	2584	X	4719	1034	745	11849	1742	738655
National	X	2016	19	1.37377	1.46716	2859	2278	X	4041	847	664	10689	1688	728549
National	X	2016	20	1.29697	1.42526	2679	1992	X	3620	839	643	9773	1624	685698
National	X	2016	21	1.18739	1.3863	2604	1709	X	3122	717	618	8770	1435	632621
National	X	2016	22	1.14121	1.3416	2543	1634	X	2616	661	531	7985	1479	595186
National	X	2016	23	1.04893	1.14427	2291	1459	X	2312	617	517	7196	1443	628873
National	X	2016	24	0.972964	1.09396	2188	1350	X	2166	545	466	6715	1437	613827
National	X	2016	25	0.861873	1.00283	2060	1176	X	1900	493	386	6015	1399	599801
National	X	2016	26	0.834276	0.995695	1873	1143	X	1810	469	383	5678	1378	570255
National	X	2016	27	0.785994	0.931329	1647	985	X	1647	463	383	5125	1381	550289
National	X	2016	28	0.736806	0.847086	1609	1064	X	1598	421	383	5075	1388	599113
National	X	2016	29	0.699616	0.84432	1669	990	X	1614	382	374	5029	1383	595627
National	X	2016	30	0.719821	0.832967	1576	1031	X	1622	362	323	4914	1391	589939
National	X	2016	31	0.666312	0.794405	1454	967	X	1493	356	314	4584	1355	577036
National	X	2016	32	0.686179	0.834262	1511	1011	X	1632	381	318	4853	1327	581712
National	X	2016	33	0.704238	0.858069	1654	1033	X	1916	374	305	5282	1349	615568
National	X	2016	34	0.823376	1.00848	1840	1228	X	2356	461	349	6234	1354	618158
National	X	2016	35	0.990238	1.06404	1809	1237	X	2636	454	337	6473	1350	608344
National	X	2016	36	1.0138	1.10478	1879	1276	X	2585	468	379	6587	1344	596229
National	X	2016	37	1.07203	1.15044	2017	1504	X	3052	575	451	7599	1360	660531
National	X	2016	38	1.10439	1.22261	2342	1540	X	3278	614	436	8210	1359	671515
National	X	2016	39	1.19951	1.3054	2396	1641	X	3297	634	482	8450	1384	647311
National	X	2016	40	1.21418	1.27208	3100	2140	X	4107	824	635	10806	1907	849473
National	X	2016	41	1.25141	1.31466	3186	2140	X	4007	869	673	10875	1925	827212
National	X	2016	42	1.28683	1.37447	3533	2211	X	4363	952	668	11727	1926	853204
National	X	2016	43	1.37336	1.46601	3737	2369	X	4627	958	674	12365	1939	843444
National	X	2016	44	1.5018	1.60475	4260	2420	X	5118	1009	689	13496	1923	841001
National	X	2016	45	1.56858	1.68455	4622	2467	X	5005	1001	718	13813	1889	819982
National	X	2016	46	1.66575	1.76024	4895	2607	X	5404	1034	810	14750	1885	837952
National	X	2016	47	1.92829	2.09055	4930	2547	X	4462	1082	840	13861	1900	663032
National	X	2016	48	1.86137	2.01355	5145	3296	X	5460	1363	1038	16302	1812	809616
National	X	2016	49	1.9479	2.11863	4859	2898	X	5174	1270	937	15138	1656	714518
