# Supplementary material for: Estimating influenza incidence using search query deceptiveness and generalized ridge regression
Source: PLoS Comput Biol. 2019 Oct 1;15(10):e1007165. doi: 10.1371/journal.pcbi.1007165 (PMC6771994; doi:10.1371/journal.pcbi.1007165)
Supplement: S2 Dataset — Row 1 gives totals of each column. Columns: article: Wikipedia article URL.raw query: Google search query string derived from Wikipedia article URL.topic: Google search topic we think best matches the Wikipedia article.topic code: Hexadecimal code for Google search topic.raw found: 1 if query string found in the Google Health Trends API, 0 if not.topic found: 1 if topic found in GHT API, 0 if not. (XLSX) [file pcbi.1007165.s002.xlsx]

## Sheet: Sheet1
573	573	573	363	363	457	349	44
article	distance	raw query	topic	topic code	raw found	topic found	notes
1889%E2%80%9390_flu_pandemic	2	1889-90 flu pandemic			0	0
1918_flu_pandemic	3	1918 flu pandemic			1	0
1968_flu_pandemic	2	1968 flu pandemic	1968 flu pandemic (Topic)	06wcbjh	0	1
2006_H5N1_outbreak_in_India	2	2006 h5n1 outbreak in india			0	0
2007_Australian_equine_influenza_outbreak	1	2007 australian equine influenza outbreak	2007 Australian equine influenza outbreak (Topic)	02z1nch	0	0
2007_Bernard_Matthews_H5N1_outbreak	3	2007 bernard matthews h5n1 outbreak			0	0
2008_H5N1_outbreak_in_West_Bengal	2	2008 h5n1 outbreak in west bengal			0	0
2009_flu_pandemic	3	2009 flu pandemic	2009 flu pandemic (Topic)	05zs0_7	1	1
Abdominal_pain	3	abdominal pain	Abdominal pain (Syndrome)	02tfl8	1	1
Acute_bronchitis	3	acute bronchitis	Acute bronchitis (Topic)	01s2xh	1	1
Acute_exacerbation_of_chronic_obstructive_pulmonary_disease	2	acute exacerbation of chronic obstructive pulmonary disease			0	0
Acute_interstitial_pneumonitis	4	acute interstitial pneumonitis	Acute interstitial pneumonitis (Disease)	08ls2l	0	1
Acute_respiratory_distress_syndrome	3	acute respiratory distress syndrome	Acute respiratory distress syndrome (Medical condition)	02fv1m	1	1
Acute_severe_asthma	3	acute severe asthma			0	0	“Asthma (Disease) 0c78m” available but too general.
Adamantane	7	adamantane	Adamantane (Chemical compound)	04fwv2	1	1
Adenoid_hypertrophy	3	adenoid hypertrophy	Adenoid hypertrophy (Topic)	026xjzn	1	1
Adenoviridae	4	adenoviridae	Adenoviridae (Virus)	02bmg5	1	1	Agree sufficient match.
Adenovirus_infection	2	adenovirus infection			1	0	“Adenoviridae (Virus) 02bmg5” available but too general.
Adrenocorticotropic_hormone	4	adrenocorticotropic hormone	Adrenocorticotropic hormone (Prescription drug)	0fx47	1	1
Adult_T-cell_leukemia/lymphoma	1	adult t-cell leukemia/lymphoma			0	0	“Lymphoma (Disease) 0jdk0” available but too general.
Adverse_effect	4	adverse effect	Adverse effect (Topic)	054ffx	1	0
Airborne_disease	3	airborne disease			1	0
Alcohol	3	alcohol			1	0
Alcoholic_beverage	3	alcoholic beverage	Alcoholic drink (Topic)	012mj	1	1
Allergic_bronchopulmonary_aspergillosis	2	allergic bronchopulmonary aspergillosis			1	0
Allergic_rhinitis	3	allergic rhinitis	Hay fever (Topic)	0c01msq	1	1	Possible alternate is “Allergic rhinitis due to pollen (Topic) 011b4v39”
Allergy	2	allergy	Allergy (Disease)	0fd23	1	1
Amantadine	2	amantadine	Amantadine (Prescription drug)	048pyy	1	1
American_Journal_of_Epidemiology	4	american journal of epidemiology	American Journal of Epidemiology (Peer-reviewed journal)	04f3gvh	1	1
Anal_cancer	2	anal cancer			1	0
Anorexia_%28symptom%29	3	anorexia	Anorexia (Topic)	0brgy	1	1	Agree sufficient match. Wiki page Anorexia_nervosa exists and is a better match but wasn’t linked from Influenza.
Antibiotics	3	antibiotics	Antibiotics (Drug type)	0tbr	1	1
Antibody	3	antibody	Antibody (Protein)	0ytw	1	1
Antigen	3	antigen	Antigen (Topic)	0v5r	1	1
Antigen-presenting_cell	3	antigen-presenting cell	Antigen presentation (Topic)	0g9sq_	0	1	Agree sufficient match.
Antigenic_drift	1	antigenic drift			1	0
Antigenic_shift	1	antigenic shift	Antigenic shift (Topic)	029760	1	1
Antiviral_drug	2	antiviral drug	Antiviral drug (Class of drugs)	0d3p4	1	1
Arbovirus_encephalitis	2	arbovirus encephalitis			0	0
Arctic	5	arctic	Arctic (Topic)	09738	1	1
Asbestosis	3	asbestosis	Asbestosis (Disease)	026t6z	1	1
Aspiration_pneumonia	4	aspiration pneumonia	Aspiration pneumonia (Disease)	05htgj	1	1
Aspirin	3	aspirin	Aspirin (Over-the-counter-drug)	0qkc	1	1
Aspirin-induced_asthma	3	aspirin-induced asthma			0	0
Asthma	3	asthma	Asthma (Disease)	0c78m	1	1
Astrology	5	astrology	Astrology (Field of study)	0wzm	1	1
Astrovirus	2	astrovirus	Astrovirus (Topic)	0b_m19	1	1
Atelectasis	2	atelectasis	Atelectasis (Medical condition)	04d83y	1	1
Atypical_pneumonia	4	atypical pneumonia	Atypical pneumonia (Disease)	021735	1	1
Autoimmunity	3	autoimmunity	Autoimmune disease (Disease)	04dx3qn	1	1	“Autoimmune disease (Disease) 04dx3qn” available but too specifie.
Avian_influenza	2	avian influenza	Avian influenza (Illness)	0292d3	1	1
Bacteria	3	bacteria	Bacteria (Topic)	017q2	1	1
Bacterial_pneumonia	2	bacterial pneumonia			1	0
Bagassosis	4	bagassosis			1	0
Baritosis	2	baritosis			0	0
Bauxite_fibrosis	3	bauxite fibrosis			0	0
Berylliosis	4	berylliosis			1	0
Bibcode	5	bibcode			0	0
Biopharmaceutical	4	biopharmaceutical			1	0
Biosafety_level	4	biosafety level	Biosafety level (Topic)	0h46v	1	1
Bird	5	bird	Bird (Animal)	015p6	1	1
Bird_fancier%27s_lung	4	bird fancier's lung			0	0
BK_virus	5	bk virus	BK virus (Virus)	09hdxp	1	1
Black_Death	3	black death	Black Death (Topic)	01ftg	1	1
Bleach	3	bleach	Bleach (Topic)	030l0j	1	1
Bleeding	4	bleeding	Bleeding (Topic)	012n6x	1	1
Border_control	5	border control	Border control (Topic)	01kvp3	1	1
Bronchiectasis	2	bronchiectasis	Bronchiectasis (Disease)	01w_2w	1	1
Bronchiolitis	1	bronchiolitis	Bronchiolitis (Topic)	02f83h	1	1
Bronchiolitis_obliterans	3	bronchiolitis obliterans			1	0	“Bronchiolitis obliterans organizing pneumonia (Disease) 08f8r0” available but wiki page says “not to be confused with” that.
Bronchiolitis_obliterans_organizing_pneumonia	4	bronchiolitis obliterans organizing pneumonia	Bronchiolitis obliterans organizing pneumonia (Disease)	08f8r0	1	1
Bronchitis	3	bronchitis			1	0	“Acute bronchitis (Topic) 01s2xh” available but too specific.
Bronchus	3	bronchus			1	0
Burkitt%27s_lymphoma	2	burkitt's lymphoma	Burkitt's lymphoma (Disease)	01_qwv	1	1
Byssinosis	3	byssinosis	Byssinosis (Disease)	07b845	1	1
Camel	4	camel	Camel (Animal)	01x_v	1	1
Cancer	3	cancer	Cancer (Disease)	0qcr0	1	1
Canine_influenza	1	canine influenza			1	0
Caplan%27s_syndrome	3	caplan's syndrome	Caplan's syndrome (Syndrome)	0gjgg2	0	1
Capsid	3	capsid	Capsid (Topic)	01wh7	1	1
Cardiovascular_disease	3	cardiovascular disease	Cardiovascular disease (Disease)	02k6hp	1	1
Case_fatality_rate	4	case fatality rate	Case fatality rate (Topic)	09lm43	1	1
Cat	4	cat	Cat (Animal)	01yrx	1	1
Cat_flu	1	cat flu	Cat flu (Topic)	025tyd7	1	1
Cell_%28biology%29	4	cell	Cell biology (Field of study)	01wfw	1	1
Cell_culture	4	cell culture	Cell culture (Topic)	046k4n	1	1
Cell_nucleus	4	cell nucleus	Cell nucleus (Topic)	01vp8	1	1
Centers_for_Disease_Control_and_Prevention	3	centers for disease control prevention	Centers for Disease Control and Prevention (Federal agency)	01zrs	1	1
Central_nervous_system_viral_disease	2	central nervous system viral disease			0	0
Cervical_cancer	2	cervical cancer	Cervical cancer (Topic)	0d_bk	1	1
Chalicosis	3	chalicosis			0	0
Chamberland_filter	3	chamberland filter			0	0
Chandipura_virus	2	chandipura virus	Chandipura virus (Virus)	06brmz	0	0
Chemical_pneumonitis	2	chemical pneumonitis			1	0
Chemokine	3	chemokine	Chemokine (Protein)	03_y56	1	1
Chicken	4	chicken	Chicken (Bird)	09b5t	1	1
Chlamydiae	4	chlamydiae	Chlamydiae (Bacteria)	02sk32	1	1
Cholera	2	cholera	Cholera (Disease)	024c2	1	1
Christopher_Columbus	5	christopher columbus	Christopher Columbus (Explorer)	01pwz	1	1
Chronic_atrophic_rhinitis	3	chronic atrophic rhinitis	Chronic atrophic rhibitis (Topic)	0gvknm	0	1
Chronic_obstructive_pulmonary_disease	3	chronic obstructive pulmonary disease	Chronic Obstructive Pulmonary Disease (Disease)	0gzv0	1	1
Chylothorax	3	chylothorax			1	0
Coalworker%27s_pneumoconiosis	4	coalworker's pneumoconiosis			0	0
Common_cold	1	common cold	Common cold (Disease)	0n073	1	1
Community-acquired_pneumonia	2	community-acquired pneumonia			1	0
Complication_%28medicine%29	4	complication			1	0
Coronary_artery_disease	3	coronary artery disease	Coronary artery disease (Disease)	01s1m	1	1
Coronavirus	2	coronavirus	Coronavirus (Virus)	01cpyy	1	1
Cortisol	3	cortisol	Cortisol (Prescription drug, Over-the-counter drug)	01xf7l	1	1
Cough	3	cough	Cough (Topic)	01b_21	1	1
Coxsackie_B_virus	3	coxsackie b virus	Coxsackie B virus (Topic)	02y_3fn	1	1
Croup	3	croup	Croup (Topic)	01t5c7	1	1
Culling	4	culling	Culling (Topic)	08hjbn	1	1
Cytokine	3	cytokine	Cytokine (Topic)	0141ms	1	1
Cytokine_storm	3	cytokine storm			1	0
Cytomegalovirus	2	cytomegalovirus	Cytomegalovirus (Virus)	0jfb0	1	1
Cytomegalovirus_esophagitis	2	cytomegalovirus esophagitis			0	0
Cytomegalovirus_retinitis	2	cytomegalovirus retinitis	Cytomegalovirus retinitis (Topic)	07kpv_	1	1
Cytoplasm	4	cytoplasm	Cytoplasm (Topic)	01ljt	1	1
Cytotoxicity	3	cytotoxicity	Cytotoxicity (Topic)	01tr1l	1	1
Decision_analysis	5	decision analysis	Decision analysis (Topic)	04fz0x	1	1
Desquamative_interstitial_pneumonia	3	desquamative interstitial pneumonia			1	0	“Acute interstitial pneumonitis (Disease) 08ls2l” available but would create a duplicate.
Diabetes_mellitus	5	diabetes mellitus	Diabetes mellitus (Disorder)	0c58k	1	1
Diarrhea	2	diarrhea	Diarrhea (Topic)	0f3kl	1	1
Diffuse_panbronchiolitis	2	diffuse panbronchiolitis			0	0
Digital_object_identifier	5	digital object identifier			1	0
Disease	3	disease	Disease (Disorder)	027x3	1	1
Diseases_Database	4	diseases database			0	0
DNA_virus	3	dna virus	DNA virus (Topic)	02fhd	1	1
Dog	4	dog	Dog (Animal)	0bt9lr	1	1
Drug_resistance	3	drug resistance	Drug resistance (Topic)	01d4x_	1	1
Dyspnea	2	dyspnea	Shortness of breath (disease)	01cdt5	1	1
Economy_of_the_United_States	5	economy of the united states			1	0
Edema	3	edema	Edema (Topic)	0j80c	1	1
EMedicine	4	emedicine			1	0
Emergency_management	4	emergency management	Emergency management (Topic)	052yrz	1	1
Encephalitis_lethargica	2	encephalitis lethargica			1	0
Endemic_%28epidemiology%29	4	endemic	Endemic (Epidemiology)	03rqh3	1	1
Endocytosis	4	endocytosis	Endocytosis (Topic)	02rcz	1	1
Endosome	5	endosome	Endosome (Topic)	02hzj9	1	1
Eosinophilic_pneumonia	4	eosinophilic pneumonia			1	0
Epidemic	2	epidemic	Epidemic (Topic)	0hn9s	1	1
Epidemiology	4	epidemiology	Epidemiology (Area of study)	0hnfc	1	1
Epiglottis	3	epiglottis			1	0	“Epiglottitis (Topic) 04jqzc” available but too specific.
Epiglottitis	2	epiglottitis	Epiglottitis (Topic)	04jqzc	1	1
Epithelium	4	epithelium			1	0
Epizootic	3	epizootic			1	0
Epstein%E2%80%93Barr_virus	4	epstein-barr virus	Epstein-Barr virus (Virus)	01ff2t	1	1
Epstein%E2%80%93Barr_virus_infection	2	epstein-barr virus infection	Epstein–Barr virus infection (Topic)	05f4xty	1	1	“Epstein-Barr virus (Virus) 01ff2t” available but too general.
Equine_influenza	1	equine influenza	Equine influenza (Topic)	0b67p4	1	1
Esophagus	3	esophagus			1	0
Etiology	5	etiology	Etiology (Topic)	02qxt	1	1
European_colonization_of_the_Americas	5	european colonization of the americas	European colonization of the Americas (Topic)	0dsp9	1	1
Evolution	4	evolution	Evolution (Field of study)	02j8z	1	1
Exercise-induced_bronchoconstriction	3	exercise-induced bronchoconstriction	Exercise-induced bronchoconstriction (Topic)	08ycgd	0	1
Extranodal_NK/T-cell_lymphoma%2C_nasal_type	2	extranodal nk/t-cell lymphoma nasal type			0	0
Eye_disease	3	eye disease			1	0
Farmer%27s_lung	3	farmer's lung			1	0
Fatigue_%28medical%29	3	fatigue	Fatigue (Medical)	01j6t0	1	1
Feline_calicivirus	2	feline calicivirus	Feline calicivirus (Virus)	0cy36g	1	1
Feline_viral_rhinotracheitis	2	feline viral rhinotracheitis	Feline viral rhinotracheitis (Topic)	0ct2d8	1	1
Ferret	3	ferret	Ferret (Animal)	01205h	1	1
Fever	4	fever	Fever (Medical condition)	0cjf0	1	1
Fibrothorax	3	fibrothorax			1	0
Flu_%28disambiguation%29	6	flu			1	0	“Influenza (Disease) 0cycc” available but better matches Influenza.
Flu_season	1	flu season			1	0
Flushing_%28physiology%29	3	flushing			1	0
Fluzone	2	fluzone			1	0	“Influenza vaccine (Topic) 0416v7” available but too general.
Follicular_dendritic_cell_sarcoma	2	follicular dendritic cell sarcoma			1	0
Francis_Adams_%28translator%29	5	francis adams			1	0
Frank_Macfarlane_Burnet	3	frank macfarlane burnet	Frank Macfarlane Burnet (Australian virologist)	025y5h	0	1
Fujian_flu	3	fujian flu			0	0
Fungal_pneumonia	4	fungal pneumonia			1	0
Gastroenteritis	2	gastroenteritis			1	0
Gastrointestinal_tract	3	gastrointestinal tract			1	0
GB_virus_C	5	gb virus c	GB virus C (Topic)	06zwfn	0	1	“Hepatitis C virus (Virus) 03cfb7” also available but better matches Hepatitis_C_virus
Gene	4	gene	Gene (Topic)	0bscct	1	1
Genitourinary_system	4	genitourinary system			1	0
Genome	4	genome	Genome (Topic)	037_b	1	1
Genomics	4	genomics	Genomics (Field of study)	0fc4d	1	1
Genus	3	genus	Genus (Taxonomic rank)	09lc9	1	1
George_W._Bush	5	george w bush	George W. Bush (43rd U.S. President)	09b6zr	1	1
Ghent_University	4	ghent university	Ghent University (Public university in Ghent, Belgium)	01nm8w	1	1
Global_spread_of_H5N1	3	spread of h5n1			0	0
Global_spread_of_H5N1_in_2004	3	spread of h5n1 in 2004			0	0
Global_spread_of_H5N1_in_2005	3	spread of h5n1 in 2005			0	0
Global_spread_of_H5N1_in_2006	3	spread of h5n1 in 2006			0	0
Global_spread_of_H5N1_in_2007	3	spread of h5n1 in 2007			0	0
Glycoprotein	4	glycoprotein	Glycoprotein (Topic)	015z50	1	1
Golgi_apparatus	4	golgi apparatus	Golgi apparatus (Topic)	039l4	1	1
Greece	5	greece	Greece (Country in the Balkans)	035qy	1	1
Grippe_%28disambiguation%29	6	grippe			1	0
Gross_domestic_product	5	gross domestic product	Gross domestic product (Topic)	039mk	1	1
Guillain%E2%80%93Barr%C3%A9_syndrome	2	guillain-barre syndrome	Guillain–Barré syndrome (Disorder)	0370f	1	1
H5N1_clinical_trials	3	h5n1 clinical trials			0	0
H5N1_genetic_structure	3	h5n1 genetic structure			0	0
H5N1_vaccine	3	h5n1 vaccine			1	0	“Influenza vaccine (Topic) 0416v7” available but too general.
Haemophilus_influenzae	3	haemophilus influenzae	Haemophilus influenzae (Bacteria)	03qysz	1	1
Hand_washing	4	hand washing			1	0	“Hygiene (Topic) 012sj0” available but too general.
Headache	3	headache	Headache (Medical condition)	0j5fv	1	1
Heart_failure	3	heart failure	Heart failure (Disease)	01l2m3	1	1
Hemagglutinin_%28influenza%29	2	hemagglutinin	Hemagglutinin (Influenza)	02hxm7	1	1
Hemopneumothorax	3	hemopneumothorax			1	0
Hemothorax	3	hemothorax	Hemothorax (Topic)	06rt3n	1	1
Hepatitis_A	2	hepatitis a	Hepatitis A (Disease)	01yjzm	1	1
Hepatitis_B	2	hepatitis b	Hepatitis B (Disease)	0167bx	1	1
Hepatitis_B_virus	6	hepatitis b virus	Hepatitis B virus (Virus)	05pdb6z	1	1
Hepatitis_C	1	hepatitis c	Hepatitis C (Disease)	0jdvt	1	1
Hepatitis_C_virus	6	hepatitis c virus	Hepatitis C virus (Virus)	03cfb7	1	1
Hepatitis_D	1	hepatitis d	Hepatitis (Disease)	09jg8	1	1
Hepatitis_E	1	hepatitis e			1	0	“Hepatitis E virus (Topic) 05c6013” available but too specific.
Hepatitis_E_virus	3	hepatitis e virus	Hepatitis E virus (Topic)	05c6013	1	1
Hepatocellular_carcinoma	3	hepatocellular carcinoma	Hepatocellular carcinoma (Disease)	01jgq1	1	1
Herpes_simplex_keratitis	2	herpes simplex keratitis			1	0
Herpes_simplex_virus	2	herpes simplex virus	Herpes simplex virus (Virus)	0cmn5k	1	1
Herpesviral_meningitis	2	herpesviral meningitis			0	0
Hippocrates	4	hippocrates	Hippocrates (Greek physician)	03hxm	1	1
Historical_annual_reformulations_of_the_influenza_vaccine	1	historical annual reformulations of the influenza vaccine			0	0
History_of_Rome	5	history of rome	History of Rome (Topic)	01_d47	1	1
HIV	2	hiv	HIV (Virus)	05dbslt	1	1
HIV/AIDS	2	hiv/aids	HIV/AIDS (Illness)	0d19y2	1	1
Hodgkin%27s_lymphoma	3	hodgkin's lymphoma	Hodgkin's lymphoma (Topic)	02qg4h	1	1
Hoffmann-La_Roche	4	hoffmann-la roche			1	0
Horse	4	horse	Horse (Animal)	03k3r	1	1
Hospital-acquired_pneumonia	2	hospital-acquired pneumonia	Hospital-acquired pneumonia (Topic)	0g4txd	0	1
Host_%28biology%29	3	host			1	0	“Host (Topic) 01fc0r” available but too vague.
HPV-positive_oropharyngeal_cancer	2	hpv-positive oropharyngeal cancer			0	0
Human_digestive_system	3	human digestive system	Human digestive system (Topic)	0_yk4td	1	1
Human_head	4	human head	Human head (Topic)	0h62xdh	1	1
Human_metapneumovirus	5	human metapneumovirus	Human metapneumovirus (Virus)	02f865	1	1
Human_mortality_from_H5N1	3	human mortality from h5n1			0	0
Human_nose	3	human nose			1	0
Human_papillomavirus	3	human papillomavirus			1	0
Human_parainfluenza_viruses	2	human parainfluenza viruses	Human parainfluenza viruses (Topic)	067cnk	0	1
Human_respiratory_syncytial_virus	2	human respiratory syncytial virus	Human respiratory syncytial virus (Topic)	02f84_	1	1
Human_T-lymphotropic_virus_1	4	human t-lymphotropic virus 1	Human T-lymphotrophic virus (Topic)	023_3d	0	1
Humidity	5	humidity	Humidity (Topic)	0dwbm	1	1
Hydrothorax	3	hydrothorax			1	0
Hypersensitivity_pneumonitis	4	hypersensitivity pneumonitis	Hypersensitivity pneumonitis (Topic)	072bcf	1	1
ICD-10	4	icd-10			1	0	No separate topic for ICD-10. General ICD topic mapped to International_Statistical_Classification_of_Diseases_and_Related_Health_Problems.
ICD-10_Chapter_I%3A_Certain_infectious_and_parasitic_diseases	5	icd-10 chapter i certain infectious parasitic diseases			0	0
ICD-10_Chapter_X%3A_Diseases_of_the_respiratory_system	5	icd-10 chapter x diseases of the respiratory system			0	0
Idiopathic_interstitial_pneumonia	3	idiopathic interstitial pneumonia			1	0
Idiopathic_pulmonary_fibrosis	3	idiopathic pulmonary fibrosis	Idiopathic pulmonary fibrosis (Disease)	02pfs8g	1	1
Idiopathic_pulmonary_haemosiderosis	3	idiopathic pulmonary haemosiderosis			0	0
Immune_disorder	3	immune disorder			1	0
Immune_system	3	immune system	Immune System (Topic)	03vvz	1	1
Immunity_%28medical%29	3	immunity	Immunity (Topic)	025sjz4	1	1
Immunogenicity	3	immunogenicity			1	0
Immunosuppression	3	immunosuppression	Immunosuppression (Disease)	016mlj	1	1
Indirect_costs	5	indirect costs	Indirect costs (Topic)	0267k58	1	1
Infection	2	infection			1	0
Infectious_disease_%28medical_specialty%29	3	infectious disease			1	0
Infectious_mononucleosis	2	infectious mononucleosis	Infectious mononucleosis (Disease)	0qjk8	1	1
Inflammation	3	inflammation			1	0
Influenza	1	influenza	Influenza (Disease)	0cycc	1	1
Influenza_A_virus	2	influenza a virus	Influenza A virus (Virus)	028tns	1	1
Influenza_A_virus_subtype_H10N7	3	h10n7			0	0
Influenza_A_virus_subtype_H1N1	4	h1n1	Influenza A virus subtype H1N1 (Virus)	087t7g	1	1
Influenza_A_virus_subtype_H1N2	3	h1n2	Influenza A virus subtype H1N2 (Virus)	0b2wdp	1	1
Influenza_A_virus_subtype_H2N2	3	h2n2			1	0
Influenza_A_virus_subtype_H2N3	3	h2n3	Influenza A virus subtype H2N3 (Virus)	04q7vyc	1	1
Influenza_A_virus_subtype_H3N1	3	h3n1	Influenza A virus subtype H3N1 (Virus)	026npn0	1	1
Influenza_A_virus_subtype_H3N2	3	h3n2	Influenza A virus subtype H3N2 (Virus)	08g2gg	1	1
Influenza_A_virus_subtype_H3N8	3	h3n8			1	0
Influenza_A_virus_subtype_H5N1	3	h5n1	Influenza A virus subtype H5N1 (Topic)	03zx0w	1	1
Influenza_A_virus_subtype_H5N2	3	h5n2	Influenza A virus subtype H5N2 (Virus)	09x_jr	1	1
Influenza_A_virus_subtype_H5N3	3	h5n3	Influenza A virus subtype H5N3 (Virus)	0czm1d	0	0
Influenza_A_virus_subtype_H5N8	3	h5n8			0	0
Influenza_A_virus_subtype_H5N9	2	h5n9	Influenza A virus subtype H5N9 (Virus)	0bf8n9	0	0
Influenza_A_virus_subtype_H6N1	3	h6n1			0	0
Influenza_A_virus_subtype_H7N1	3	h7n1	Influenza A virus subtype H7N1 (Virus)	0bf8j4	0	0
Influenza_A_virus_subtype_H7N2	3	h7n2	Influenza A virus subtype H7N2 (Virus)	0b41fg	0	0
Influenza_A_virus_subtype_H7N3	3	h7n3	Influenza A virus subtype H7N3 (Virus)	0b42xt	0	0
Influenza_A_virus_subtype_H7N4	3	h7n4			0	0
Influenza_A_virus_subtype_H7N7	3	h7n7	Influenza A virus subtype H7N7 (Virus)	0b2x3c	0	0
Influenza_A_virus_subtype_H7N9	3	h7n9			1	0
Influenza_A_virus_subtype_H9N2	3	h9n2	Influenza A virus subtype H9N2 (Virus)	0b3dc1	1	1
Influenza_Genome_Sequencing_Project	1	influenza genome sequencing project			0	0
Influenza_pandemic	2	influenza pandemic	Influenza pandemic (Topic)	0899nb	1	1
Influenza_prevention	1	influenza prevention			1	0
Influenza_research	1	influenza research			0	0
Influenza_treatment	1	influenza treatment			1	0
Influenza_vaccine	1	influenza vaccine	Influenza vaccine (Topic)	0416v7	1	1
Influenza_virus_nucleoprotein	1	influenza virus nucleoprotein			0	0
Influenza-like_illness	1	influenza-like illness			0	0
Influenzavirus_B	1	influenzavirus b	Influenzavirus B (Virus)	0b2cnj	0	1
Influenzavirus_C	1	influenzavirus c	Influenzavirus C (Virus)	0b2d32	0	1
Integrated_Authority_File	5	integrated authority file	Integrated Authority File (Topic)	0j9kt8p	0	1
Intensive_farming	4	intensive farming	Intensive farming (Topic)	013x_9	1	1
Interferon	2	interferon	Interferon (Drug class)	03x73	1	1
International_Committee_on_Taxonomy_of_Viruses	3	international committee on taxonomy of viruses			0	0
International_Standard_Book_Number	5	international standard book number			0	0
International_Standard_Serial_Number	5	international standard serial number			0	0
International_Statistical_Classification_of_Diseases_and_Related_Health_Problems	3	international statistical classification of diseases related health problems	International Statistical Classification of Diseases and Related Health Problems (Topic)	03zlr	0	1
Interstitial_lung_disease	3	interstitial lung disease			1	0	“Acute interstitial pneumonitis (Disease) 08ls2l” available but too specific.
Ion_channel	4	ion channel	Ion channel (Topic)	03ykn	1	1
Italian_language	5	italian language	Italian language (Spoken language)	02bjrlw	1	1
James_Robins	4	james robins			0	0
JC_virus	5	jc virus	JC virus (Virus)	039w6q	1	1
John_Cannell	5	john cannell	John Cannell (Topic)	07s6kyg	0	1
John_E._Fogarty_International_Center	4	john e fogarty international center	John E. Fogarty International Center (Nonprofit organization)	0279_9p	0	1
JSTOR	5	jstor			1	0
Kaposi%27s_sarcoma	2	kaposi's sarcoma	Kaposi's sarcoma (Illness)	0bqpg	1	1
Kaposi%27s_sarcoma-associated_herpesvirus	2	kaposi's sarcoma-associated herpesvirus	Kaposi's sarcoma-associated herpesvirus (Virus)	04lyn8	0	1
Klebsiella_pneumonia	6	klebsiella pneumonia	Klebsiella pneumoniae (Bacteria)	02nkxb	1	1
L%C3%B6ffler%27s_syndrome	4	loffler's syndrome			0	0
Laninamivir	3	laninamivir	Laninamivir (Treatment)	076yyn_	0	1
Laryngeal_cyst	2	laryngeal cyst			0	0
Laryngitis	3	laryngitis	Laryngitis (Topic)	02l37c	1	1
Laryngomalacia	2	laryngomalacia	Laryngomalacia (Disease)	0959ww	1	1
Laryngopharyngeal_reflux	3	laryngopharyngeal reflux	Laryngopharyngeal reflux (Disease)	047bx2y	1	1
Laryngospasm	3	laryngospasm			1	0
Laryngotracheal_stenosis	2	laryngotracheal stenosis			0	0
Larynx	3	larynx			1	0
Lectin	3	lectin	Lectin (Protein)	028bxx	1	1
Legionnaires%27_disease	3	legionnaires' disease			1	0
Lipid_bilayer	4	lipid bilayer	Lipid bilayer (Topic)	014tq1	1	1
Lipid_pneumonia	4	lipid pneumonia			1	0
List_of_childhood_diseases_and_disorders	3	childhood diseases disorders			0	0
List_of_epidemics	2	epidemics			1	0	“Epidemic (Topic) 0hn9s” available but better matches Epidemic.
List_of_ICD-9_codes	4	icd-9 codes			1	0	No separate topic for ICD-9. General ICD topic mapped to International_Statistical_Classification_of_Diseases_and_Related_Health_Problems.
List_of_ICD-9_codes_001%E2%80%93139%3A_infectious_and_parasitic_diseases	5	icd-9 codes 001-139 infectious parasitic diseases			0	0
List_of_ICD-9_codes_460%E2%80%93519%3A_diseases_of_the_respiratory_system	5	icd-9 codes 460-519 diseases of the respiratory system			0	0	“International Statistical Classification of Diseases and Related Health Problem (Topic) 03zlr” available but too general.
Live_attenuated_influenza_vaccine	2	live attenuated influenza vaccine			1	0	“Attenuated vaccine (Topic) 02r92xn” available but too general.
Liver	4	liver			1	0
Lobar_pneumonia	4	lobar pneumonia			1	0
Lower_respiratory_tract_infection	2	lower respiratory tract infection			1	0
Lung	3	lung			1	0
Lung_abscess	3	lung abscess			1	0
Lycoperdonosis	3	lycoperdonosis			0	0
Lymphocyte	3	lymphocyte			1	0	Agree no matching topic found.
Lymphocyte_T-Cell_Immunomodulator	3	lymphocyte t-cell immunomodulator			0	0
Lymphocytic_choriomeningitis	1	lymphocytic choriomeningitis			1	0
M1_protein	2	m1 protein			0	0
M2_proton_channel	2	m2 proton channel	M2 proton channel (Protein)	086zr5	0	1
Macrophage	3	macrophage			1	0
Malignant_pleural_effusion	3	malignant pleural effusion	Malignant pleural effusion (Topic)	03d3mv7	1	1
Measles	2	measles	Measles (Disease)	0g2gb	1	1
Measles_virus	2	measles virus	Measles virus (Virus)	0t_djdd	1	1
Mediastinitis	2	mediastinitis	Mediastinitis (Topic)	096frx	1	1
Mediastinum	3	mediastinum			1	0
Medical_Research_Council_%28United_Kingdom%29	4	medical research council	Medical Research Council (United Kingdom)	02z694	1	1
Medical_Subject_Headings	4	medical subject headings	Medical Subject Headings (Topic)	03f7mv9	1	1
MedlinePlus	4	medlineplus			1	0
Mendelson%27s_syndrome	3	mendelson's syndrome			0	0
Merkel_cell_polyomavirus	4	merkel cell polyomavirus	Merkel cell polyomavirus (Virus)	04075_4	1	1
Merkel-cell_carcinoma	3	merkel-cell carcinoma			0	0
Messenger_RNA	4	messenger rna	Messenger RNA (Topic)	052md	1	1
Metabolic_pathway	4	metabolic pathway	Metabolic pathway (Topic)	0588g	1	1
Micrometre	5	micrometre	Micrometer (Unit of length)	055v9	1	1
Microtubule	4	microtubule	Microtubule (Topic)	055rz	1	1
Mink	5	mink	Mink (Animal)	0148h8	1	1
Molecular_virology	3	molecular virology			0	0
Morbidity_and_Mortality_Weekly_Report	4	morbidity mortality weekly report			0	0
Mortality_rate	4	mortality rate	Mortality rate (Topic)	01b4_q	1	1
Mucous_membrane	4	mucous membrane			1	0
Mumps	2	mumps	Mumps (Disease)	0g3xk	1	1
Mumps_virus	2	mumps virus	Mumps virus (Virus)	05c60lg	1	1
Mutation	4	mutation	Mutation (Topic)	04zls	1	1
Mutation_rate	4	mutation rate	Mutation rate (Topic)	058fkg	1	1
Myalgia	3	myalgia	Muscle pain (Topic)	013677	1	1
Mycoplasma_pneumonia	2	mycoplasma pneumonia	Mycoplasma pneumonia (Topic)	04f73dw	1	1
Myelitis	3	myelitis			1	0
Myocarditis	3	myocarditis	Myocarditis (Medical disorder)	02b8dy	1	1
Nanometre	5	nanometre	Nanometer (Unit of length)	02p0rth	1	1
Nasal_congestion	2	nasal congestion	Nasal congestion (Topic)	05s5v6	1	1
Nasal_polyp	3	nasal polyp	Nasal polyp (Topic)	034hsj	1	1
Nasal_septal_hematoma	3	nasal septal hematoma			1	0
Nasal_septum	3	nasal septum			1	0	“Nasal septum deviation (Physical disorder) 05cz29” available but too specific.
Nasal_septum_deviation	3	nasal septum deviation	Nasal septum deviation (Physical disorder)	05cz29	1	1
Nasal_septum_perforation	3	nasal septum perforation			1	0	“Nasal septum deviation (Physical disorder) 05cz29” available but better matches Nasal_septum_deviation.
Nasopharynx_cancer	2	nasopharynx cancer	Nasopharynx cancer (Topic)	02pdt90	1	1
National_Center_for_Biotechnology_Information	4	national center for biotechnology information	National Center for Biotechnology Information (Topic)	01358j	1	1
National_Diet_Library	5	national diet library	National Diet Library (Topic)	020r3d	1	1
National_Influenza_Centers	1	national influenza centers			0	0
Nature_%28journal%29	5	nature	Nature (Journal)	0bwyb	1	1
Nausea	3	nausea	Nausea (Sickness)	0gxb2	1	1
Neck	4	neck			1	0
Neuraminidase	3	neuraminidase	Neuraminidase (Topic)	056p1b	1	1
Neuraminidase_inhibitor	3	neuraminidase inhibitor	Neuraminidase inhibitor (Class of drugs)	086_7p	1	1
New_England	6	new england	New England (Region)	029jpy	1	1
Nobel_Foundation	5	nobel foundation	Nobel Foundation (Foundation)	06sy26	1	1
Non-specific_interstitial_pneumonia	3	non-specific interstitial pneumonia			0	0
Norovirus	1	norovirus	Winter vomiting bug (Virus)	015z6_	1	1
Northern_Hemisphere	5	northern hemisphere	Northern Hemisphere (Topic)	05k3k	1	1
NS1_influenza_protein	2	ns1 influenza protein			0	0
Nucleic_acid	4	nucleic acid	Nucleic acid (Topic)	05d8l	1	1
Nucleotide	4	nucleotide	Nucleotide (Topic)	05dby	1	1
Obstructive_lung_disease	3	obstructive lung disease			1	0
Occupational_disease	4	occupational disease			1	0
Occupational_lung_disease	3	occupational lung disease	Occupational lung disease (Topic)	0c2xst	1	1
Oncovirus	3	oncovirus			1	0
Online_Mendelian_Inheritance_in_Man	4	online mendelian inheritance in man	Online Mendelian Inheritance in Man (Topic)	04kdx2j	1	1
Orthomyxoviridae	4	orthomyxoviridae	Orthomyxoviridae (Virus)	02mc_1	1	1
Oseltamivir	2	oseltamivir	Oseltamivir (Prescription drug)	03t8j0	1	1
Otitis	3	otitis	Otitis (Topic)	0743mf	1	1
Otitis_media	3	otitis media			1	0
Oxford_English_Dictionary	5	oxford english dictionary	The Oxford English Dictionary (Dictionary)	05nvw	1	1
Pacific_Islands	6	pacific islands			1	0
Pancreatitis	2	pancreatitis			1	0
Pandemic	2	pandemic			1	0	“Influenza pandemic (Topic) 0899nb” available but too specific.
Pandemic_H1N1/09_virus	3	pandemic h1n1/09 virus			0	0	“2009 flu pandemic (Topic) 05zs0_7” but insufficient match.
Pandemic_severity_index	2	pandemic severity index			0	0
Pandemrix	1	pandemrix			1	0
Paracetamol	4	paracetamol	Oxycodone/paracetamol (Prescription drug)	0hqw8pq	1	1
Paramyxoviridae	2	paramyxoviridae	Paramyxoviridae (Virus)	01c5y6	1	1
Paranasal_sinuses	4	paranasal sinuses			1	0
Parasitic_pneumonia	2	parasitic pneumonia			0	0
Particulates	4	particulates	Particulates (Topic)	01q35w	1	1
Pathogenesis	3	pathogenesis			1	0	“Pathology (Field of study) 0d0pp” available but insufficient match.
Pathophysiology	3	pathophysiology			1	0
Patient_UK	4	patient uk			1	0
Patrick_Laidlaw	2	patrick laidlaw	Patrick Laidlaw (Topic)	0265kxm	0	0
Penile_cancer	2	penile cancer			1	0
Peramivir	3	peramivir	Peramivir (Drug)	08z6zt	1	1
Pericarditis	3	pericarditis	Pericarditits (Disorder)	032snl	1	1
Peritonsillar_abscess	2	peritonsillar abscess	Peritonsillar abscess (Topic)	04b586	1	1
Pertussis	2	pertussis	Pertussis (Disease)	016ygs	1	1
Petechia	3	petechia	Petechia (Topic)	04c2n0	1	1
Peter_Palese	2	peter palese	Peter Palese (Professor)	0gg9cnk	1	1
Pharmaceutical_industry	4	pharmaceutical industry	Pharmaceutical industry (Topic)	02q3wl	1	1
Pharyngitis	2	pharyngitis	Pharyngitis (Disease)	01gkcc	1	1
Pharynx	3	pharynx			1	0
Philosophical_Transactions_of_the_Royal_Society_B	5	philosophical transactions of the royal society b	Philosophical Transactions of the Royal Society B (Peer-reviewed journal)	02qkd02	0	1
Pig	4	pig	Pig (Animal)	068zj	1	1
Pinniped	4	pinniped	Pinniped (Animal)	0gd3n	1	1
Pleural_cavity	3	pleural cavity			1	0
Pleural_disease	3	pleural disease			1	0
Pleural_effusion	3	pleural effusion	Pleural effusion (Topic)	01z_gp	1	1
Pleural_empyema	3	pleural empyema	Pleural empyema (Topic)	034wqn	1	1
Pleurisy	2	pleurisy	Pleurisy (Disorder)	01vnwz	1	1
Pneumococcal_infection	4	pneumococcal infection			0	0
Pneumoconiosis	4	pneumoconiosis			1	0
Pneumocystis_pneumonia	2	pneumocystis pneumonia	Pneumocystis pneumoni (Topic)	062mg	1	1
Pneumomediastinum	2	pneumomediastinum	Pneumomediastinum (Topic)	0b1w6b	1	1
Pneumonia	2	pneumonia			1	0
Pneumonitis	3	pneumonitis			1	0
Pneumothorax	3	pneumothorax			1	0
Poliomyelitis	2	poliomyelitis	Poliomyelitis (Disease)	068p_	1	1
Poliovirus	2	poliovirus	Poliovirus (Topic)	02p1n4g	1	1
Polymerase_chain_reaction	4	polymerase chain reaction	Polymerase chain reaction (Diagnostic test)	05w_j	1	1
Post-polio_syndrome	2	post-polio syndrome	Post-polio syndrome (Syndrome)	021msy	1	1
Poultry	4	poultry	Poultry (Meat)	05s0c	1	1
President_of_the_United_States	5	president of the united states	President of the United States (Topic)	060d2	1	1
Prevalence	4	prevalence	Prevalence (Topic)	0y25r	1	1
Proceedings_of_the_National_Academy_of_Sciences_of_the_United_States_of_America	5	proceedings of the national academy of sciences of the united states of america	Proceedings of the National Academy of Sciences of the United States of America (Journal)	01gp7n	1	1
Productivity	5	productivity	Productivity (Topic)	026y05	1	1
Progressive_multifocal_leukoencephalopathy	2	progressive multifocal leukoencephalopathy	Progressive multifocal leukoencephalopathy (Disease)	06923	1	1
Proofreading_%28biology%29	4	proofreading			1	0
Protease	4	protease	Protease (Topic)	0frrd	1	1
Protein	4	protein	Protein (Topic)	05wvs	1	1
Proteolysis	4	proteolysis	Proteolysis (Topic)	064ky	1	1
Proton	5	proton	Proton (Subatomic patricle)	05t5p	1	1
PubMed	4	pubmed	PubMed (Topic)	02j3lz	1	1
PubMed_Central	4	pubmed central	PubMed Central (Topic)	08200f	1	1
Pulmonary_alveolar_proteinosis	3	pulmonary alveolar proteinosis	Pulmonary alveolar proteinosis (Disease)	034_hd	1	1
Pulmonary_edema	3	pulmonary edema	Pulmonary edema (Injury)	0260ph	1	1
Pulmonary_embolism	3	pulmonary embolism	Pulmonary embolism (Medical condition)	01ddth	1	1
Pulmonary_fibrosis	3	pulmonary fibrosis	Pulmonary fibrosis (Disease)	0bbxtcj	1	1
Pulmonary_hypertension	3	pulmonary hypertension	Pulmonary hypertension (Disease)	031wv7	1	1
Pulmonary_talcosis	3	pulmonary talcosis			0	0
Quaternary_ammonium_cation	3	quaternary ammonium cation	Quaternary ammonium cation (Chemical compound)	04wr8q	0	1
Rabies	2	rabies	Rabies (Disease)	0fsd1	1	1
Rabies_virus	3	rabies virus	Rabies virus (Virus)	05c6177	1	1
Ramsay_Hunt_syndrome_type_II	2	ramsay hunt syndrome type ii			0	0
Rapid_influenza_diagnostic_test	1	rapid influenza diagnostic test			0	0
Reassortment	1	reassortment	Reassortment (Topic)	04kzvp	1	1
Recession	4	recession	Recession (Topic)	06bmj	1	1
Recombinant_DNA	4	recombinant dna	Recombinant DNA (Topic)	04wftf	1	1
Research	5	research	Research (Field of study)	06cs1	1	1
Respiratory_bronchiolitis_interstitial_lung_disease	3	respiratory bronchiolitis interstitial lung disease			1	0
Respiratory_disease	2	respiratory disease			1	0
Respiratory_failure	2	respiratory failure	Respiratory failure (Topic)	019dmc	1	1
Respiratory_system	3	respiratory system	Respiratory system (Topic)	0hl_6	1	1
Respiratory_tract	3	respiratory tract			1	0	“Respiratory system (Topic) 0hl_6” available but too general.
Restrictive_lung_disease	3	restrictive lung disease	Restrictive lung disease (Disease)	04_1p63	1	1
Retropharyngeal_abscess	2	retropharyngeal abscess	Retropharyngeal abscess (Illness)	03m54wt	1	1
Reuters	5	reuters	Reuters (News agency company)	0ps53	1	1
Reye_syndrome	3	reye syndrome	Reye syndrome (Syndrome)	024hry	1	1
Rhinitis	2	rhinitis	Coryza (Topic)	0c532h	1	1	Possible alternate is “Hay fever (Topic) 0c01msq”, but rhinitis alone does not imply allergic reaction.
Rhinorrhea	2	rhinorrhea	Rhinorrhea (Topic)	06p_bp	1	1
Rhinovirus	2	rhinovirus	Rhinovirus (Topic)	0q4zv	1	1
Richard_Shope	2	richard shope	Richard Shope (Topic)	04yh8ml	0	0
Rimantadine	2	rimantadine	Rimantadine (Prescription drug)	03xg5g	1	1
Risk_factor	4	risk factor			1	0
RNA	4	rna	RNA (Topic)	06fbf	1	1
RNA_virus	3	rna virus	RNA virus (Virus)	06jh9	1	1
RNA-dependent_RNA_polymerase	4	rna-dependent rna polymerase	RNA-dependent RNA polymerase (Topic)	0268ztw	0	1
Robert_Edgar_Hope-Simpson	4	robert edgar hope-simpson	Robert Edgar Hope-Simpson (Topic)	02z1npt	0	0
Rotavirus	3	rotavirus	Rotavirus (Virus)	011lv1	1	1
Sarcoidosis	3	sarcoidosis	Sarcoidosis (Disease)	01q5y6	1	1
SARS_coronavirus	2	sars coronavirus	SARS coronavirus (Virus)	01f01y	1	1
Sense_%28molecular_biology%29	3	sense	Sense (Molecular biology)	0dpw95	1	1
Sensitivity_and_specificity	4	sensitivity specificity	Type I and type II errors (Topic)	0dynqq	1	1	Agree sufficient match.
Serotype	2	serotype	Serotype (Organism classification rank)	03bx5q7	1	1
Severe_acute_respiratory_syndrome	2	severe acute respiratory syndrome	Severe acute respiratory syndrome (Disease)	01byzl	1	1
Shivering	4	shivering	Chills (Topic)	02mdc7	1	1
Sialic_acid	4	sialic acid	Sialic acid (Topic)	02k_xl	1	1
Siderosis	3	siderosis			1	0
Silicosis	3	silicosis	Silicosis (Disease)	02yw8n	1	1
Sinusitis	3	sinusitis	Sinusitis (Topic)	072hv	1	1
Sneeze	2	sneeze	Sneeze (Topic)	01hsr_	1	1
Social_effects_of_H5N1	3	social effects of h5n1			0	0
Sore_throat	2	sore throat	Sore throat (Topic)	0b76bty	1	1
Southeast_Asia	6	southeast asia	Southeast Asia (Region)	073q1	1	1
Southern_Hemisphere	5	southern hemisphere	Southern Hemisphere (Topic)	01mryd	1	1
Specialty_%28medicine%29	3	specialty	Specialty (Medicine)	02vkc4z	1	1
Splenic_marginal_zone_lymphoma	2	splenic marginal zone lymphoma	Marginal zone B-cell lymphoma (Topic)	05f3gd7	1	1	Agree sufficient match.
Sputum	2	sputum			1	0	“Hemoptysis (Topic) 01g920” related but not a sufficiently close match.
Streptococcal_pharyngitis	3	streptococcal pharyngitis	Streptococcal pharyngitis (Topic)	0mztl	1	1
Subacute_sclerosing_panencephalitis	2	subacute sclerosing panencephalitis	Subacute sclerosing panencephalitis (Disease)	08tj6j	1	1
Superinfection	3	superinfection			1	0	“Antimicrobial resistance (Topic) 0v5b” related but not close enough match.
Surgical_mask	4	surgical mask	Surgical mask (Topic)	03f0rf	1	1
Swine_influenza	1	swine influenza			1	0
Symptom	3	symptom	Symptom (Topic)	01b_06	1	1
Tears	3	tears	Tears (Topic)	0125vz	1	1
The_New_York_Times	5	new york times	The New York Times (Newspaper)	07k2d	1	1
Thomas_Francis_Jr.	2	thomas francis jr	Thomas Francis Jr. (American physician)	05r16w	0	1
Tobacco_mosaic_virus	2	tobacco mosaic virus			1	0	GT offers “Satellite tobacco mosaic virus (Topic) 0c04fv”, which appears to be related but different
Tobacco_smoking	4	tobacco smoking	Tobacco smoking (Topic)	0jpmt	1	1
Tonsil	3	tonsil			1	0
Tonsillitis	3	tonsillitis	Tonsillitis (Topic)	03ng0t	1	1
Trachea	3	trachea			1	0
Tracheitis	3	tracheitis			1	0
Translation_%28biology%29	4	translation			1	0
Transmission_and_infection_of_H5N1	2	transmission infection of h5n1			0	0
Tropical_spastic_paraparesis	2	tropical spastic paraparesis			1	0
Tumor_necrosis_factor_alpha	3	tumor necrosis factor alpha	Tumor necrosis factor alpha (Protein)	01jyp8	1	1
Turkey_%28bird%29	4	turkey	Turkey (Bird)	0jly1	1	1
Type_I_hypersensitivity	4	type i hypersensitivity	Hypersensitivity (Topic)	01xcnj	1	1	Agree sufficient match. Wiki page Hypersensitivity exists and is a better match but wasn’t linked from Influenza.
Ultraviolet	5	ultraviolet	Ultraviolet (Topic)	07vvp	1	1
Umifenovir	2	umifenovir	Umifenovir (Treatment)	0dzvpj	0	1
United_Kingdom	5	united kingdom	United Kingdom (Country)	07ssc	1	1
United_States_Army	5	united states army	United states Army (Armed force)	07wh1	1	1
United_States_Congress	5	united states congress	United States Congess (Topic)	07t31	1	1
United_States_dollar	6	united states dollar	United States Dollar (Currency)	09nqf	1	1
University_of_Michigan	4	university of michigan	University of Michigan (University in Ann Arbor, Michigan)	07szy	1	1
Upper_respiratory_tract_infection	2	upper respiratory tract infection	Upper respiratory tract infection (Illness)	02wmyj	1	1
Usual_interstitial_pneumonia	4	usual interstitial pneumonia			1	0	“Acute interstitial pneumonitis (Disease) 08ls2l” available.
Vaccine	3	vaccine	Vaccine (Topic)	07__7	1	1
Vaginal_cancer	2	vaginal cancer			1	0
Variable_cost	5	variable cost	Variable cost (Topic)	03y6xc	1	1
Viral_culture	3	viral culture			1	0
Viral_disease	2	viral disease	Virus (Infectious agent)	0g9pc	1	1	Agree sufficient match.
Viral_encephalitis	3	viral encephalitis			1	0
Viral_envelope	3	viral envelope	Viral envelope (Topic)	0c32_g	1	1
Viral_hepatitis	3	viral hepatitis			1	0	“Hepatitis (Disease) 09jg8” available but too general.
Viral_meningitis	2	viral meningitis	Meningitis (Medical condition)	09d11	1	1
Viral_neuraminidase	2	viral neuraminidase			0	0	“Neuraminidase (Topic) 056p1b” available but too general.
Viral_pneumonia	4	viral pneumonia	Viral pneumonia (Topic)	07fn78	1	1
Viral_shedding	3	viral shedding	Viral shedding (Topic)	03d1dx_	1	1
Virulence	3	virulence	Virulence factor (Topic)	0djn8h	1	1
Virus	3	virus			1	0
Virus_classification	3	virus classification	Virus classification (Topic)	0ncd4	1	1
Vitamin_D_and_respiratory_tract_infections	1	vitamin d respiratory tract infections			0	0
Vocal_cord_dysfunction	3	vocal cord dysfunction			1	0
Vocal_cord_paresis	3	vocal cord paresis	Vocal cord paresis (Injury)	0278rbh	1	1
Vocal_fold_nodule	3	vocal fold nodule	Vocal fold nodule (Topic)	019cj_	0	1
Vocal_folds	3	vocal folds			1	0
Vomiting	3	vomiting	Vomiting (Ailment)	012qjw	1	1
Vulvar_cancer	2	vulvar cancer	Vulvar cancer (Disease)	01xn0ss	1	1
Walter_Fiers	3	walter fiers	Walter Fiers (Belgian researcher)	026q6wv	0	0
Wayback_Machine	5	wayback machine	Wayback Machine (Website)	09g8vjz	1	1
Weight_loss	3	weight loss	Weight loss (Topic)	023s6n	1	1
Wendell_Meredith_Stanley	3	wendell meredith stanley	Wendell Meredith Stanley (Topic)	02fs9s	0	1
Whale	5	whale	Whale (Animal)	084zz	1	1
World_Health_Organization	3	world health organization	World Health Organization (Topic)	0840w	1	1
World_Organisation_for_Animal_Health	2	world organisation for animal health	World Organisation for Animal Health (Topic)	05p_5	0	1
World_War_I	5	world war i	World War I (War)	0cm2xh	1	1
Xavier_Saelens	3	xavier saelens	Xavier Saelens (Topic)	03yf8dv	0	0
Zanamivir	3	zanamivir	Zanamivir (Prescription drug)	03t8cf	1	1
Zoonosis	2	zoonosis			1	0
