# Supplementary material for: Estimating influenza incidence using search query deceptiveness and generalized ridge regression
Source: PLoS Comput Biol. 2019 Oct 1;15(10):e1007165. doi: 10.1371/journal.pcbi.1007165 (PMC6771994; doi:10.1371/journal.pcbi.1007165)
Supplement: S3 Dataset — Column “Start date”: Sunday starting the week. Remaining columns: Value of synthetic feature i on that week. (XLSX) [file pcbi.1007165.s003.xlsx]

## Sheet: Sheet1
Start date	0	1	2	3	4	5	6	7	8	9	10	11	12	13	14	15	16	17	18	19	20	21	22	23	24	25	26	27	28	29	30	31	32	33	34	35	36	37	38	39	40	41	42	43	44	45	46	47	48
2011-07-03	-1.29886	-1.46293	-0.29134	-1.10085	-2.01771	2.18868	0.0902184	-1.17319	-0.783542	-0.783924	-1.19637	-1.58343	-0.565167	-1.57836	-1.37787	-1.42773	-1.34558	-0.835367	-1.00433	-1.36342	-1.58319	-0.800829	-1.95065	1.33813	-1.16553	-0.761585	-0.324476	-0.589189	-0.914026	-1.29227	-0.754571	-1.12916	-1.34982	-0.585229	-1.30073	-1.18265	-0.792199	-1.8831	-0.024558	0.179743	-1.01896	-1.82375	-0.858664	-1.58344	-0.281521	-0.739607	-1.95558	-0.287218	-0.468679
2011-07-10	-1.29886	-2.0683	-1.07527	-1.15902	-1.23375	-0.771684	-0.750369	-1.11495	-0.783542	-0.783924	-1.28515	-1.61846	-0.467718	-0.830814	-1.57431	-1.54565	-0.919406	1.9353	-1.09607	-1.43444	-1.68925	-0.800829	-1.90199	1.34792	-1.25748	-0.778245	-0.801769	-0.581322	0.114858	-1.34405	-0.762392	-1.23549	-1.62295	-1.48266	-1.23643	-0.542978	-1.25074	-1.92841	-1.15196	-1.18662	-1.08178	-1.8655	-0.890045	-1.57229	-1.21691	-0.0952005	-2.00091	-0.384477	-1.31432
2011-07-17	-1.29886	-1.93112	-0.344298	-1.16468	-1.74097	-0.337058	-0.644782	-1.65673	-0.783542	0.0998181	-1.30832	-1.56866	-0.996558	-1.15108	-1.545	-1.52639	-0.943307	-0.8295	-1.14931	-1.51523	-1.71466	-0.800829	-2.03866	0.235449	-1.28376	-0.933748	1.51031	-0.78627	-0.914026	-1.57722	-0.764602	-1.18616	-1.56393	-1.25494	-0.581526	-1.01916	-0.86733	-1.93231	-1.15196	1.52702	-1.00677	-1.82697	-1.00651	-1.54122	-1.13769	-0.690693	-1.91067	-0.821367	-0.500153
2011-07-24	-1.29886	-1.51009	-1.07527	-1.14265	-1.48179	-0.773614	0.0246406	-1.71042	0.14842	0.0728145	-1.29731	-1.57078	-0.622615	-1.47562	-1.13329	-1.50681	-0.591659	-0.835367	-1.15867	-1.45873	-1.69618	-0.800829	-1.94305	-0.914176	-1.28177	-1.40133	-0.801769	-0.787532	-0.914026	-1.12303	-0.764036	-1.22377	-1.08969	-0.737558	-0.528962	-1.18265	-0.869013	-1.9156	-1.05482	-0.941645	-0.846697	-1.7734	-0.969062	-1.48911	-0.563542	-1.02423	-1.9508	-0.296296	-0.0948224
2011-07-31	-1.29886	-2.0683	-0.172727	-1.16284	-1.57255	0.481738	0.560016	-1.63263	-0.783542	-0.0317563	-1.36156	-1.53058	-1.08935	-1.57836	-1.08632	-1.51469	-1.08141	-0.835367	-1.23514	-1.47439	-1.77834	-0.800829	-1.85506	1.21122	-1.35389	-1.58021	0.881913	-1.01528	-0.62622	-1.07481	-0.769775	-1.31104	-1.62295	-1.17007	-1.30073	-0.413887	-1.04461	-1.94489	-1.15196	-0.630879	-1.00117	-1.75294	-1.0407	-1.41877	-0.718536	-0.741718	-1.9917	-0.0474443	-1.31432
2011-08-07	-0.36666	-1.64371	-1.07527	-1.08354	-1.41837	-0.773614	-0.750369	-1.40889	1.70007	-0.783924	-1.28463	-1.46012	-0.590522	-1.23462	-1.57431	-1.4556	-0.924733	0.484771	-1.13225	-1.42776	-1.67091	-0.335681	-1.77923	1.93921	-1.27251	-1.58021	2.13248	-0.945629	1.86317	-1.57722	-0.763501	-1.19678	-1.62295	-0.879214	-1.30073	-1.18265	-1.25074	-1.88698	-1.15196	-0.642081	-0.639987	-1.79277	-0.953955	-1.32998	-0.64431	-1.02423	-1.8593	1.59061	-1.31432
2011-08-14	-0.125672	-1.36798	-0.393895	-1.03272	-0.948439	-0.773614	0.524067	-1.10589	0.722474	2.00278	-1.26391	-1.34055	-0.690507	-1.01599	-1.08521	-1.39917	-1.34558	-0.835367	-1.12567	-1.4377	-1.63968	-0.800829	-1.79185	-0.309689	-1.24859	-1.05919	-0.801769	-0.846909	-0.0915358	-0.751404	-0.762046	-1.24367	-1.14888	-1.64322	-1.30073	-0.729395	-0.927973	-1.86347	-0.333438	-1.18662	-1.08178	-1.65877	-0.938672	-1.22427	-0.987944	-0.457515	-1.89883	-0.153594	-1.19957
2011-08-21	0.253815	-1.24225	0.342592	-0.970267	-1.16567	-0.773614	-0.750369	-1.1222	0.576591	2.71212	-1.23414	-1.2529	-1.08135	-0.58436	-1.046	-1.33818	-0.965463	-0.835367	-1.07427	-1.36517	-1.59486	-0.800829	-1.64018	-0.158586	-1.20769	-1.48877	0.191426	-0.864753	-0.914026	-1.10856	-0.75977	-1.15352	-0.0853772	-0.92527	-0.17719	-1.03677	-1.25074	-1.83343	-1.15196	-1.18662	-0.876179	-1.59176	-0.875802	-1.10449	-0.0728268	0.489184	-1.84134	0.85495	-1.31432
2011-08-28	-0.95607	-1.27344	-0.860441	-0.877358	-0.761139	-0.773614	-0.750369	-1.82912	0.0602995	-0.783924	-1.16604	-1.13697	-0.616236	-0.93674	-1.57431	-1.21151	-0.365079	-0.835367	-0.978243	-1.26659	-1.49856	-0.34481	-1.77766	-0.914176	-1.13889	-1.52	-0.801769	-0.822688	-0.914026	-1.27552	-0.754289	-1.12635	-0.63253	-1.64322	-0.707964	0.131808	-1.16388	-1.78031	-1.15196	-0.228689	-1.08178	-1.4153	-0.953768	-0.969702	-1.21691	0.608774	-1.81248	-0.821367	-1.31432
2011-09-04	-0.859067	-0.895768	-1.07527	-0.780264	-1.00622	-0.666963	-0.0248715	-1.28778	-0.783542	0.25051	-1.09372	-1.04032	-0.906699	-1.15995	-1.57431	-1.11132	-0.258013	-0.835367	-0.82612	-1.21459	-1.39967	-0.736607	-1.75815	-0.568272	-1.06204	-0.795572	2.01643	-0.692463	-0.914026	-0.992544	-0.748469	-1.12142	-1.62295	-0.421319	-0.507308	1.06795	-0.872961	-1.72463	-1.15196	-1.18662	-0.864842	-1.34516	-0.87584	-0.823226	-1.21691	-1.02423	-1.73052	-0.821367	-1.31432
2011-09-11	-0.724205	-1.68001	-0.608429	-0.680979	-0.339521	-0.193745	-0.750369	-0.784561	1.12877	-0.377131	-1.02591	-0.897631	-1.12695	-1.47882	-0.826851	-1.02357	-0.879615	-0.0844463	-0.782441	-1.15139	-1.30304	2.0804	-1.53245	1.18047	-0.988362	-0.885926	-0.801769	-0.709686	0.63636	-0.854347	-0.742933	-0.991338	-0.770778	-0.741753	0.0552823	-1.18265	-0.787015	-1.6709	-1.15196	-1.18662	-0.582492	-1.23633	-0.870044	-0.667288	-0.253645	-0.157329	-1.67839	1.73246	-0.905936
2011-09-18	0.0312283	-1.94672	-1.07527	-0.603956	-0.563954	-0.773614	-0.750369	-1.24577	-0.783542	2.13655	-0.998483	-0.745084	-0.933219	-0.933969	-1.16677	-0.909377	0.181334	-0.835367	-0.743821	-1.13723	-1.26356	0.173536	-1.67237	-0.823767	-0.967009	-0.429395	-0.801769	-0.723905	-0.914026	-0.284336	-0.740997	-0.975219	-0.120506	-0.055373	-1.1358	2.04885	-0.86078	-1.64284	-0.147415	-0.84604	-0.644955	-1.20647	-0.863798	-0.50576	-0.364901	-1.02423	-1.645	-0.821367	-1.31432
2011-09-25	-0.478398	-1.32393	-0.732686	-0.527099	-0.468783	-0.773614	0.24409	-1.52854	0.611659	2.46266	-0.965743	-0.641133	-0.228907	0.35687	-0.059267	-0.832158	-0.727551	0.24106	-0.715721	-1.10936	-1.21028	-0.229486	-1.4579	-0.546288	-0.91827	0.429526	-0.801769	-0.840398	-0.547481	-0.706547	-0.738514	-0.882494	-0.095376	-0.0372063	-0.203867	-0.0259456	-0.863768	-1.61113	-1.03029	-1.07212	-1.04445	-1.03193	-0.768609	-0.338686	-0.522332	-1.02423	-1.58732	-0.821367	-0.958523
2011-10-02	0.643333	-0.865977	-1.05092	-0.42832	0.0188882	0.636736	-0.750369	-0.942772	0.163511	-0.783924	-0.905105	-0.51493	-0.13828	-0.625353	-0.219638	-0.693247	-0.755972	-0.835367	-0.638013	-1.05828	-1.12195	-0.800829	-1.48088	-0.655892	-0.851102	-0.43856	-0.112393	-0.418153	0.311811	-0.0563434	-0.733638	-0.926921	-0.354811	-1.40352	-0.0475429	0.0179522	-0.330208	-1.56171	-0.240625	-0.960413	-0.806873	-0.967223	-0.828567	-0.168006	-1.13394	-0.613056	-1.52738	0.047534	-1.31432
2011-10-09	-0.377286	-1.80256	0.107701	-0.346065	-0.373901	-0.145445	0.941864	-1.63153	-0.783542	-0.783924	-0.875223	-0.426287	-0.446041	-0.00554408	-0.43784	-0.646499	-0.189111	0.145558	-0.573584	-1.02876	-1.07871	1.04903	-1.33777	0.86817	-0.816471	-0.301987	-0.283646	-0.4663	-0.914026	0.0482213	-0.731332	-0.876566	0.332969	-0.963671	0.164393	-0.528809	-0.641994	-1.53079	-0.0771636	-0.976929	-0.64171	-0.915392	-0.838245	0.00125802	-0.64948	-1.02423	-1.4583	-0.417042	0.0833891
2011-10-16	-1.29886	-0.897045	-0.922893	-0.250066	-0.655562	-0.733945	-0.750369	-0.56555	-0.595533	-0.783924	-0.815637	-0.233384	-0.411424	-0.874811	0.667212	-0.518538	0.0820251	0.062099	-0.483418	-0.987546	-0.993694	0.993031	-1.25179	-0.479321	-0.756901	0.272563	-0.801769	-0.495234	1.37497	0.374648	-0.726633	-0.85213	0.22372	-0.932493	0.896814	-0.672313	-0.69091	-1.48307	-0.94152	-1.18662	-0.938159	-0.786557	-0.787596	0.168612	-0.447731	-1.02423	-1.42179	-0.314872	0.919198
2011-10-23	-0.268027	-1.11184	-1.00754	-0.183695	-0.0591104	-0.597262	-0.00923952	-0.984385	-0.783542	-0.783924	-0.801184	-0.144141	-0.460359	-0.00212522	-0.432764	-0.463403	0.102183	-0.324791	-0.479413	-0.96129	-0.964049	0.0842355	-1.22047	-0.914176	-0.73263	-0.824918	1.26406	-0.615642	2.90222	0.227673	-0.725613	-0.802718	-0.19259	-0.614025	0.0926128	1.1724	-0.879261	-1.46206	-0.642311	-1.18662	-0.57721	-0.640745	-0.788024	0.330633	-0.174422	0.613723	-1.38554	0.945098	0.734768
2011-10-30	0.874204	-0.633056	0.0453414	-0.0694768	-0.105704	-0.773614	-0.750369	-0.752765	-0.783542	1.0971	-0.708428	-0.0387618	0.141912	-0.234306	-0.811409	-0.29118	-1.21261	-0.383687	-0.362255	-0.778534	-0.835033	1.32572	-1.18563	-0.914176	-0.635008	-0.485013	0.160979	-0.413305	-0.148513	0.165725	-0.718081	-0.693957	0.395492	-0.188857	0.186195	2.15073	-0.506183	-1.39278	-0.888838	1.24675	-0.417435	-0.48713	-0.746026	0.486758	0.825827	-0.0888442	-1.33871	0.764461	0.782204
2011-11-06	1.55315	-0.466853	-0.469489	-0.0255172	-0.48314	-0.0870463	-0.527801	-0.914858	-0.610617	-0.783924	-0.720722	0.118063	-0.380603	-0.542736	0.296371	-0.265814	-1.02189	-0.742084	-0.371972	-0.865529	-0.841746	-0.800829	-1.16603	1.39069	-0.640178	0.0848427	-0.717736	-0.492729	-0.914026	0.732433	-0.719347	-0.73314	0.0931514	0.382926	0.27496	-0.520291	-0.467611	-1.38879	-0.601342	-0.158454	-0.0862414	-0.5026	-0.769246	0.632668	-0.32687	-0.790266	-1.30016	-0.821367	1.26574
2011-11-13	-1.11468	-0.847766	-1.07527	0.0503464	-0.329953	-0.738563	-0.0504917	-0.31534	-0.783542	-0.123761	-0.675727	0.177743	-0.124779	0.772189	2.02263	-0.17864	-0.504878	-0.835367	-0.331715	-0.815943	-0.777956	-0.159405	-0.945849	-0.874313	-0.590671	-0.148758	2.35275	-0.562887	-0.518331	-0.23337	-0.715898	-0.74563	0.998902	-0.401436	0.277406	-0.892067	-0.829906	-1.35023	-0.54207	0.461642	-0.114782	-0.396887	-0.805832	0.766428	-1.12038	0.551758	-1.26073	-0.821367	-0.424478
2011-11-20	2.37423	-0.625074	-0.442849	0.141758	-0.161392	-0.773614	-0.319745	-0.177891	-0.783542	-0.783924	-0.602689	0.323673	0.516101	1.51987	0.247597	-0.0549151	-0.352486	0.570956	-0.22342	-0.692101	-0.675185	-0.800829	-0.800131	1.31986	-0.516118	0.976145	-0.801769	-0.554512	1.07261	0.570754	-0.709947	-0.65352	-0.31383	-0.892897	0.235285	0.765952	-0.663167	-1.29417	-0.549491	-1.18662	-0.376894	-0.191543	-0.704641	0.887662	-0.280857	-0.653259	-1.14599	-0.57067	0.3007
2011-11-27	-0.592291	-0.595552	0.368752	0.0878974	-0.37592	-0.773614	-0.750369	-0.028672	-0.587384	-0.265327	-0.735608	0.347347	-0.463516	0.473267	1.23568	-0.161421	-1.239	3.06181	-0.378032	-0.847824	-0.835215	1.01153	-1.11133	1.3409	-0.654619	0.893233	-0.801769	-0.494189	1.11491	0.580468	-0.721507	-0.801012	0.191714	-1.06437	0.434024	0.442028	-1.22285	-1.36496	-0.69916	-1.18569	-0.504726	-0.301985	-0.866342	0.992979	-0.418631	0.454005	-1.21043	-0.821367	0.326049
2011-12-04	0.509659	-0.227193	0.876288	0.17873	-0.164412	0.00482678	0.101737	-1.32222	1.03382	-0.129562	-0.643578	0.444958	-0.135196	0.555281	0.547619	-0.0351147	0.25345	-0.611089	-0.271195	-0.740028	-0.71581	0.520649	-0.73964	-0.914176	-0.548975	-0.405877	0.341649	-0.245891	-0.914026	0.800552	-0.713995	-0.667379	1.22813	-0.492331	0.723923	2.14772	-0.844053	-1.29746	-0.589677	-0.894477	-0.742234	-0.256354	-0.817869	1.08096	-0.972875	0.303802	-1.21789	-0.33456	-0.571145
2011-12-11	1.27	-0.519625	-0.0931643	0.270806	0.176527	-0.76771	-0.371403	-0.611947	-0.783542	-0.783924	-0.543323	0.504812	-0.203237	-0.350681	-0.0026386	0.0507879	-0.798676	-0.835367	-0.150528	-0.656655	-0.58506	-0.800829	-0.782323	0.668111	-0.44941	-1.10512	-0.801769	-0.405752	-0.914026	0.060815	-0.705718	-0.563934	1.74849	-0.687112	0.31894	0.075948	-0.585747	-1.2255	-1.05756	0.235745	-1.08178	-0.123926	-0.674744	1.15226	0.376628	-1.02423	-1.07768	-0.821367	0.0615383
2011-12-18	2.84687	-0.165126	0.345502	0.369923	0.512341	-0.687347	-0.733445	-0.447854	1.09982	-0.783924	-0.414834	0.549577	0.549603	1.29511	0.768416	0.202005	-0.416482	-0.835367	0.0219439	-0.558882	-0.420774	-0.458383	-0.780968	0.176339	-0.312266	0.525886	-0.801769	-0.520012	-0.914026	0.787288	-0.695153	-0.421209	1.08849	-0.166039	0.660458	1.20763	-0.159027	-1.13639	-0.542891	-0.387561	-0.533889	0.0259373	-0.664598	1.20545	-0.495613	1.23135	-1.00635	0.528882	1.1923
2011-12-25	-0.610538	-0.260838	-0.106565	0.497668	0.473191	-0.427045	-0.308108	-0.87033	-0.412333	0.610081	-0.239477	0.645128	0.275454	0.624703	0.365756	0.334535	0.980533	2.04017	0.255361	-0.293571	-0.203441	-0.800829	-0.795057	-0.914176	-0.12976	0.118813	-0.50592	-0.520181	-0.225422	1.23385	-0.680611	-0.324258	0.383722	-0.404745	0.89472	1.51902	-0.705257	-1.01935	-0.555521	-1.18662	-0.429944	0.314451	-0.583182	1.23824	0.100978	0.841481	-0.828989	-0.821367	1.47808
2012-01-01	-0.462877	-1.03034	-0.141644	0.349489	0.0165599	-0.773614	0.321119	-0.542801	-0.783542	-0.277812	-0.466714	0.592002	0.22787	0.503452	1.7991	0.168669	-0.6448	-0.630172	-0.0805162	-0.603983	-0.483545	-0.0272328	-0.923296	0.852307	-0.373696	0.620732	-0.801769	-0.414642	-0.914026	0.938187	-0.700118	-0.572054	0.909586	-0.607771	1.37535	0.305936	-0.580006	-1.14918	-0.920467	0.428105	-0.553533	0.0162667	-0.675024	1.24858	-0.197001	-0.0878786	-1.01884	0.880743	0.0547173
2012-01-08	0.102241	-1.37611	-0.0493078	0.267553	0.622813	-0.773614	-0.750369	-1.07988	-0.783542	1.63525	-0.579848	0.532739	-0.0671339	0.167956	-0.469216	0.0538688	-0.955442	-0.835367	-0.202168	-0.696326	-0.621932	-0.0118411	-0.770423	0.0514784	-0.496516	-0.0968074	-0.801769	-0.473292	0.628912	0.826111	-0.709991	-0.636907	0.252253	-0.552525	2.02347	0.0768378	-1.00213	-1.20885	0.480116	-1.18662	-0.759093	-0.0781249	-0.70584	1.23866	-1.21691	-0.234069	-1.06829	-0.821367	-0.229377
2012-01-15	-0.394778	0.0255384	-1.07527	0.286883	0.358479	-0.611454	-0.750369	0.227718	1.39478	-0.783924	-0.527448	0.576484	0.398095	-0.411542	0.321377	0.0729323	-0.47803	-0.488592	-0.140381	-0.672142	-0.557842	0.0549729	-0.951115	-0.0546928	-0.444422	0.0378018	1.21057	-0.516577	-0.146221	0.592073	-0.705909	-0.590247	-0.595198	-1.29566	0.788885	-0.324827	-0.756898	-1.1685	-1.11363	-1.18662	-0.599258	-0.0191047	-0.750343	1.20977	-0.721108	-0.295857	-1.11446	1.29297	-0.651827
2012-01-22	-0.312277	-0.885092	0.307506	0.325174	0.228378	1.00378	-0.750369	0.278176	2.65877	-0.716172	-0.443609	0.526542	-0.0451337	-0.726164	0.212922	0.134637	-0.979542	2.0482	-0.0236891	-0.566042	-0.454348	-0.0734376	-0.717552	0.826338	-0.364501	0.202166	-0.105693	-0.255411	-0.914026	0.857413	-0.699036	-0.515133	0.0329469	-0.00409675	0.72889	0.246896	-0.382278	-1.10849	-0.0300806	-1.18662	-0.677418	-0.0477768	-0.691073	1.16198	-0.0725241	0.64521	-0.913137	-0.821367	1.41181
2012-01-29	-0.416527	-0.615044	1.01215	0.368538	0.271449	-0.773614	0.421907	-0.685012	0.161321	1.99506	-0.337526	0.485511	0.0894502	0.45058	0.180829	0.201135	0.188888	2.12149	0.080658	-0.394816	-0.321497	1.14907	-0.668607	1.60194	-0.253833	0.323567	-0.801769	-0.565204	0.872909	1.35328	-0.690308	-0.357545	0.226468	0.0419475	0.595819	0.512568	-0.594228	-1.03527	-1.15196	0.494185	-0.4264	0.0302131	-0.628092	1.09509	0.427897	0.47402	-0.974729	1.28508	-0.848378
2012-02-05	0.993649	-0.14691	-0.208087	0.333027	0.682375	-0.773614	0.159756	-0.660823	-0.783542	0.405726	-0.34139	0.421454	0.235873	-0.226486	0.894609	0.162728	0.416397	-0.835367	0.821853	0.620382	-0.335523	-0.524477	-0.599866	-0.84104	-0.265826	0.967219	-0.449934	1.63986	-0.720561	0.491543	-0.690917	-0.36681	0.530892	0.139013	0.867405	0.95158	-0.611256	-1.01784	-1.15196	0.922044	1.93069	0.0714945	-0.660813	1.00978	1.05008	-0.564149	-0.81249	-0.499564	0.0363934
2012-02-12	1.85175	0.206094	-1.07527	0.367731	0.459812	-0.0558374	-0.706168	-0.714585	-0.783542	-0.783924	-0.228022	0.393685	0.450424	-0.630684	0.515522	0.245937	-0.239627	-0.835367	0.995032	0.892332	-0.198176	-0.800829	-0.229135	1.26132	-0.154497	0.208923	1.8493	2.19519	-0.378065	0.742211	-0.681575	-0.311624	0.443783	0.333728	0.483951	-1.18265	-0.358054	-0.940646	0.232976	0.27539	1.75976	0.0490338	-0.562717	0.908276	1.74152	-0.0469583	-0.769698	-0.821367	2.02622
2012-02-19	0.578882	0.242929	-0.474947	0.380454	0.28591	-0.773614	0.80575	0.169767	-0.587157	-0.541768	-0.140213	0.25625	0.383383	0.124237	0.322836	0.25497	-0.442507	-0.719333	1.07731	0.873277	-0.0963163	-0.800829	-0.372538	-0.69487	-0.0730607	-0.539303	-0.801769	1.96881	-0.770527	0.823974	-0.674402	-0.178809	0.268292	-0.738209	-0.105274	-1.18265	-0.141287	-0.878885	0.241664	1.1862	1.35958	0.1715	-0.516325	0.791113	2.04898	-0.174025	-0.663235	-0.263359	0.0827357
2012-02-26	-0.088855	0.364642	-1.03593	0.322761	0.459567	-0.0420429	0.957088	-0.694565	-0.783542	-0.736842	-0.153204	0.276426	0.5567	1.3407	1.03317	0.208958	-0.167836	0.728777	1.05181	0.81376	-0.116209	-0.522826	-0.43841	1.60213	-0.0840243	0.107965	-0.73786	1.95095	0.425068	0.676334	-0.67578	-0.256024	0.257551	-0.166385	1.3963	-0.840007	-0.493108	-0.879962	-0.216794	1.01037	1.76119	0.00595675	-0.569086	0.660942	1.65358	-0.00323987	-0.78227	1.717	1.59434
2012-03-04	-0.971831	-0.589179	0.495791	0.246996	0.233578	2.98059	-0.330187	-0.230776	-0.783542	-0.451974	-0.185538	0.157292	-0.425286	-1.00424	-0.238569	0.108172	0.120056	-0.835367	0.989263	0.918277	-0.168899	0.426474	-0.339582	0.178452	-0.133789	0.473616	-0.801769	1.92963	-0.914026	0.237219	-0.678863	-0.188066	-0.029915	-0.59154	0.689768	-1.0088	-0.475688	-0.892207	-1.15196	0.915363	1.74233	0.0724621	-0.556073	0.516999	1.76448	0.00114361	-0.779657	-0.821367	0.16628
2012-03-11	1.56432	-0.245933	1.36955	0.28084	-0.0737318	1.54905	-0.750369	0.0264324	-0.783542	2.19889	-0.0477222	0.0654883	0.22116	0.655929	-0.403686	0.164486	0.643651	-0.835367	1.17835	0.987768	0.00129746	0.305299	-0.490675	0.518296	0.00138977	0.956252	-0.801769	2.15415	0.15333	-0.174341	-0.667417	-0.124491	-0.00972572	-0.00845112	0.200873	-1.18265	-0.189963	-0.800711	-0.465516	-0.805895	2.01107	0.0930343	-0.506801	0.367281	1.75082	0.899391	-0.636397	-0.821367	-0.0238563
2012-03-18	1.24282	-0.281633	0.983095	0.0429398	0.198476	-0.652489	-0.211211	0.937479	-0.783542	-0.298539	-0.313924	-0.114927	-0.0374069	-0.523837	0.250971	-0.126109	-0.3366	0.886177	0.823699	0.720908	-0.340105	0.675458	-0.755035	-0.914176	-0.29086	0.464702	-0.801769	1.82272	-0.653697	0.537214	-0.690267	-0.402432	-0.0999842	-0.447054	0.866683	-0.249981	-0.540527	-0.956853	-0.907385	-1.18662	1.8573	-0.266323	-0.601357	0.205501	0.853475	-0.240832	-0.769134	-0.466855	-0.839696
2012-03-25	0.254832	-0.178964	0.00903665	-0.0707141	0.410349	-0.773614	-0.234273	0.049289	1.18441	1.57463	-0.391331	-0.255501	-0.229257	0.322213	-0.212972	-0.285777	-0.752684	-0.835367	0.686917	0.712572	-0.442584	-0.800829	-0.598098	-0.617872	-0.382016	-0.471628	-0.801769	1.94119	-0.914026	-0.212022	-0.697096	-0.426213	-1.06494	-0.469525	0.569815	0.384068	-0.432194	-0.997757	-0.93591	-0.301871	1.5281	-0.439003	-0.6773	0.0409824	1.24232	-1.02423	-0.844109	2.35553	-1.31432
2012-04-01	-1.29886	-0.936124	-1.07527	-0.199015	0.064919	0.0214661	0.095555	-0.261788	-0.783542	-0.783924	-0.488987	-0.387873	-0.145454	-0.383398	0.250822	-0.437232	-0.154437	-0.835367	-0.200826	-0.591092	-0.573817	1.31701	-1.10551	-0.0776349	-0.495817	0.156297	-0.801769	-0.313249	-0.914026	0.0374731	-0.705712	-0.61387	-0.268408	-1.09747	-1.02868	0.155823	-0.952945	-1.0626	-0.544081	-0.436987	-1.04263	-0.520851	-0.660697	-0.126789	-0.837294	-1.02423	-1.01053	-0.0201485	0.924016
2012-04-08	-0.948695	-1.35367	-0.621659	-0.327775	-0.541607	-0.325272	-0.750369	-0.846959	-0.783542	-0.783924	-0.587456	-0.587536	-0.390684	-0.463121	0.482496	-0.586124	-0.645267	0.253873	-0.338969	-0.654741	-0.701471	0.998494	-1.09241	1.80018	-0.613611	-0.654196	-0.801769	-0.226829	0.506767	-0.105821	-0.714323	-0.605313	-0.95149	-0.234958	-0.826644	-1.0497	-0.785563	-1.11616	-1.07716	1.08574	-0.294149	-0.567255	-0.76463	-0.294973	-0.0667652	-1.02423	-1.07415	-0.821367	-0.635232
2012-04-15	-1.29886	-1.58193	-1.07527	-0.454514	-0.470157	-0.773614	-0.514495	-1.32509	0.790897	-0.412716	-0.683959	-0.728952	-0.370122	-1.07417	-0.203697	-0.748872	0.607581	-0.835367	-0.464929	-0.751599	-0.83322	0.567335	-1.10071	-0.914176	-0.723746	-1.21964	-0.801769	-0.760418	-0.575157	-0.640831	-0.722754	-0.756534	-0.840754	-0.184957	0.178957	-1.18265	-0.476796	-1.16823	-0.278212	-1.18662	-0.55374	-0.80423	-0.805092	-0.460257	-0.372437	-0.919192	-1.10339	-0.821367	-1.17975
2012-04-22	-0.295668	-1.06843	0.32637	-0.550539	-0.888739	-0.435589	-0.693514	-1.2628	0.572828	-0.121504	-0.737024	-0.863466	-0.65016	0.233034	-1.57431	-0.865455	-0.420553	2.62896	-0.550192	-0.84018	-0.904778	1.19025	-1.33329	0.3168	-0.794697	-0.609977	-0.801769	-0.552415	-0.914026	-0.568732	-0.727573	-0.742534	-1.02726	-0.0688693	-1.30073	0.417662	-0.413382	-1.19384	-0.419106	-1.18662	-0.808271	-0.865022	-0.740265	-0.619696	-0.650227	-1.02423	-1.15911	0.192293	-0.967793
2012-04-29	-0.96209	-1.97807	-0.325832	-0.566315	-0.905304	-0.34184	0.526705	-0.635766	-0.505697	0.668437	-0.674884	-0.933133	-0.469968	-1.49888	-1.51835	-0.849407	-1.34558	-0.835367	-0.480831	-0.684244	-0.840551	-0.670812	-1.09317	0.204856	-0.733261	-0.851774	1.90397	-0.326558	-0.914026	-0.660631	-0.722584	-0.788512	-1.17671	-0.842565	-0.815361	-0.242793	-0.776106	-1.14835	-1.15196	-0.627158	-1.01205	-0.958108	-0.751792	-0.771834	-0.390335	-1.02423	-1.03384	1.56871	-0.433375
2012-05-06	-0.742236	-0.952236	-1.07527	-0.650045	-0.754167	0.282693	0.739599	-0.922278	-0.783542	0.568759	-0.718797	-1.06123	-0.811559	-1.1327	-0.482975	-0.924396	-0.764189	-0.835367	-0.536355	-0.745276	-0.900126	-0.800829	-1.21911	0.273628	-0.793654	-0.327617	2.17989	-0.511498	-0.914026	-0.888516	-0.726631	-0.78908	-1.53289	0.479649	-1.30008	-1.18265	-0.813547	-1.16853	-0.0402607	-1.18662	-0.308114	-1.05452	-0.757384	-0.913427	-0.800828	-0.513609	-1.23047	-0.662141	-1.31432
2012-05-13	-1.13612	-1.24926	-1.07527	-0.740837	-0.745596	-0.773614	0.0895142	-0.926831	-0.463338	2.44457	-0.777574	-1.14687	-0.309862	-0.97993	-0.528418	-1.04114	-0.318156	-0.557509	-0.65235	-0.854735	-0.976622	0.0817536	-1.33638	-0.914176	-0.865863	-1.45868	-0.801769	-0.664743	-0.46322	-0.709983	-0.7319	-0.871171	-1.62295	-0.899507	-0.556079	0.900399	-0.83174	-1.19801	-0.0470112	0.402254	-0.868482	-1.15721	-0.790134	-1.04611	-1.02063	-1.02423	-1.21636	-0.821367	-0.813579
2012-05-20	-0.309913	-1.13512	-1.07527	-0.783926	-0.768883	1.19865	-0.750369	-1.10972	-0.783542	-0.783924	-0.777455	-1.28742	-1.01388	-1.57836	-0.912056	-1.07824	-0.871193	0.331904	-0.641017	-0.842686	-0.98295	-0.334758	-1.4518	-0.914176	-0.873172	-0.588419	-0.753215	-0.636887	-0.511231	-1.57722	-0.7322	-0.875489	-1.24842	-1.64322	-1.30073	-1.18265	-0.781622	-1.18989	-0.701248	-1.18662	-1.08178	-1.07751	-0.840639	-1.16327	-0.174015	-0.186167	-1.25891	-0.821367	-0.9532
2012-05-27	-0.254473	-1.26258	-1.07527	-0.808915	-1.32177	-0.75147	0.753303	-1.0783	-0.477646	-0.441454	-0.752928	-1.31759	-0.727799	-1.57836	-1.32752	-1.09741	-0.61465	-0.774643	-0.629235	-0.785309	-0.958638	-0.800829	-1.44759	-0.914176	-0.852138	-1.07647	-0.690736	-0.603925	0.469571	-1.10421	-0.730378	-0.812448	-1.57424	-1.17346	-1.30073	-1.04446	-0.985429	-1.16683	-1.15196	0.437039	-1.0243	-1.15814	-0.759399	-1.26617	0.190843	-1.02423	-1.17769	-0.821367	-1.31432
2012-06-03	-1.08363	-1.25739	0.15351	-0.908408	-1.11152	-0.513104	-0.750369	-0.861639	-0.783542	-0.783924	-0.852206	-1.42222	-0.912721	-0.799764	-1.27367	-1.20736	-0.574362	-0.835367	-0.761918	-0.918005	-1.08531	-0.334232	-1.41551	-0.914176	-0.956488	-1.39242	-0.801769	-0.627543	0.121292	-0.836652	-0.739088	-0.886188	-1.62295	-0.17292	-1.30073	-1.18265	-0.968718	-1.22035	-1.15196	-0.0277614	-0.535553	-1.25144	-0.781665	-1.35176	-0.46896	0.331914	-1.25742	-0.653938	-0.371181
2012-06-10	-0.729371	-1.5408	-1.07527	-0.939653	-1.04937	0.327132	0.194668	-0.676332	-0.783542	-0.783924	-0.858643	-1.47544	-1.13177	-0.738773	-1.57431	-1.26761	-0.998061	0.0581117	-0.775098	-0.964937	-1.09341	-0.800829	-1.25187	0.751989	-0.973606	-0.521669	0.0423357	-0.468581	-0.329845	-1.03257	-0.739921	-0.94672	-1.62295	-0.463569	-0.691165	-1.18265	-0.773976	-1.21515	-0.168386	-0.810657	-0.949627	-1.29241	-0.8006	-1.41965	0.116237	0.596106	-1.18717	-0.821367	0.223597
2012-06-17	-0.729671	-1.68842	-1.07527	-0.953286	-1.75251	-0.394343	-0.750369	-0.845026	-0.386466	2.13565	-0.847262	-1.48182	-0.992359	-0.205471	-1.11568	-1.29701	-0.683123	-0.835367	-0.768589	-0.956616	-1.08034	-0.800829	-1.33422	0.890561	-0.966575	-1.42327	0.0552439	-0.787635	-0.914026	-0.872512	-0.739251	-0.868398	-1.53168	-1.36012	-0.96521	-0.137947	-0.859802	-1.20001	-1.15196	-0.596089	-0.817195	-1.3375	-0.814623	-1.46724	-1.01988	-1.02423	-1.20649	-0.642697	-0.733702
2012-06-24	-0.836157	-1.04182	0.352815	-0.965302	-1.93615	-0.773614	0.0390732	-1.26935	-0.569049	-0.651005	-0.846753	-1.51118	-0.778682	-1.26963	-1.21337	-1.26544	-0.657547	1.77583	-0.786881	-0.940496	-1.08232	-0.584647	-1.47079	-0.914176	-0.982215	-0.912935	0.496494	-0.493155	-0.764648	-1.29551	-0.739519	-0.954184	-1.62295	-0.435952	-1.01039	-0.632958	-1.10418	-1.19141	-1.15196	-1.18662	-0.971625	-1.29889	-0.85273	-1.49651	-0.254679	-0.961639	-1.21351	-0.518076	-1.10475
2012-07-01	-1.29886	-1.09672	-1.07527	-0.968287	-1.66746	-0.224215	0.899621	-1.2459	0.9323	-0.783924	-0.843066	-1.53046	-0.360882	-0.377281	-0.746195	-1.32446	-1.22876	-0.835367	-0.790433	-0.912718	-1.07703	0.330358	-1.58392	-0.885843	-0.983094	-1.47237	-0.412988	-0.585191	-0.914026	-1.28778	-0.739451	-0.947661	-1.43848	-1.55749	-1.30073	-0.861278	-0.991337	-1.17905	-1.12854	-0.91311	-0.828741	-1.41212	-0.811459	-1.50522	-0.399719	0.191138	-1.2705	0.462458	-1.31432
2012-07-08	-0.703885	-1.10783	0.744235	-1.00913	-1.27999	0.43277	-0.220561	-1.38914	-0.783542	-0.783924	-0.908028	-1.55248	-0.735825	-0.22175	-0.00180003	-1.33382	-0.815606	-0.318168	-0.843023	-1.03305	-1.15609	0.0674145	-1.28945	-0.914176	-1.04621	-0.00632381	-0.218589	-0.80971	-0.914026	-1.3876	-0.745186	-0.959649	-1.43737	-0.318004	-0.58342	-0.698502	-0.677734	-1.20928	-1.15196	-0.914979	-0.511875	-1.39361	-0.868165	-1.49456	-0.375132	1.19343	-1.26256	-0.821367	-1.2303
2012-07-15	-1.29886	-1.1765	0.684576	-1.02662	-1.21499	1.12704	0.536462	-0.184131	-0.783542	-0.783924	-0.950094	-1.53977	-0.781521	-0.633568	-1.28203	-1.37201	-0.0945867	-0.835367	-0.928398	-1.07354	-1.20397	-0.800829	-1.42953	-0.914176	-1.09586	-0.797464	-0.801769	-0.91954	1.8921	-1.5258	-0.749107	-1.01944	-1.29847	-1.07993	-1.30073	-1.18265	-0.650208	-1.22553	-1.13681	0.487825	-0.753917	-1.32014	-0.926143	-1.46357	-1.00417	0.469145	-1.34394	-0.740501	-1.31432
2012-07-22	-0.684273	-2.05378	0.00962326	-0.999684	-1.0921	0.766979	-0.35635	0.16874	-0.783542	3.15696	-0.929613	-1.50182	-0.624483	-1.57836	-1.57431	-1.33296	-0.137968	-0.569666	-0.921577	-1.00697	-1.17685	1.79937	-1.32806	-0.389809	-1.08465	-1.17949	-0.125175	-0.406573	-0.914026	-1.0169	-0.747655	-1.06228	-1.45291	0.308038	-1.17538	0.63324	-1.25074	-1.20325	-0.994194	0.360956	-0.599967	-1.41538	-0.892905	-1.41185	-1.04209	-1.02423	-1.30821	-0.821367	0.436427
2012-07-29	-1.29886	-1.00641	-0.0445796	-0.959152	-1.01565	-0.163748	0.517008	-1.22067	-0.783542	-0.330642	-0.906138	-1.42946	-0.993991	-1.00781	-0.639554	-1.29195	-0.256372	-0.835367	-0.866099	-0.961909	-1.13891	0.938821	-1.34188	-0.914176	-1.04996	0.0273516	1.35523	-0.68629	1.39187	-0.613723	-0.745924	-0.989354	-1.62295	0.41492	-0.806606	0.750158	-0.80092	-1.17833	-1.04922	-1.18662	-0.59571	-1.27824	-0.923479	-1.34097	-0.665349	-1.02423	-1.27069	0.394443	0.0407524
2012-08-05	-1.29886	-1.37148	-0.694794	-0.948561	-1.39769	-0.773614	1.03528	-1.43664	-0.035762	0.203699	-0.934642	-1.38832	-0.125768	-1.21501	-1.57431	-1.2879	-1.01076	-0.835367	-0.882723	-0.992331	-1.16665	-0.800829	-1.34775	-0.914176	-1.07708	-1.27283	-0.801769	-0.70491	1.13005	-1.02628	-0.74864	-1.05731	-1.24707	-1.06933	-1.06112	-0.0759023	-1.07057	-1.18441	-0.545877	-1.18662	-0.687961	-1.20762	-0.843115	-1.25309	-0.526793	-1.02423	-1.25256	0.960798	-0.0442786
2012-08-12	-1.11707	-0.890619	-1.07527	-0.939913	-1.38452	-0.094142	-0.0568776	-1.30691	-0.783542	-0.783924	-0.976491	-1.27888	-0.733821	-1.57836	-1.29143	-1.27769	-0.843467	-0.0617177	-0.942258	-1.02608	-1.21471	-0.800829	-1.25127	-0.111073	-1.13201	0.00140655	-0.715203	-0.449839	-0.914026	-0.975177	-0.752458	-1.09243	-1.40122	-0.908249	-0.396685	-1.18265	-1.19129	-1.19938	-0.775076	0.320116	-0.576511	-1.26532	-0.831612	-1.14846	-1.11641	-1.02423	-1.24386	-0.821367	-0.494791
2012-08-19	-0.663807	-0.686052	-0.457468	-0.813307	-1.11106	-0.773614	-0.606618	-1.51529	-0.783542	-0.783924	-0.846958	-1.20299	-0.787004	-0.627988	-1.16161	-1.15806	-0.788401	0.421137	-0.792892	-0.956535	-1.04755	-0.800829	-1.17324	-0.914176	-0.984711	-1.20476	-0.801769	-0.719332	-0.0377216	-0.660285	-0.741782	-1.02094	-1.62295	-1.49382	-0.646458	-0.25977	-0.673137	-1.10916	0.0289515	-1.18662	-0.673226	-1.18917	-0.859577	-1.02666	-0.257796	-1.02423	-1.0921	-0.821367	-0.949825
2012-08-26	-0.29114	-1.84263	-1.07527	-0.742617	-1.09385	-0.773614	-0.017162	-0.877251	-0.613901	2.08502	-0.807277	-1.08072	-0.823599	-0.527624	-0.100573	-1.07188	-1.34558	-0.683208	-0.745655	-0.838942	-0.989035	-0.800829	-1.18123	-0.914176	-0.941094	-0.348758	0.245447	-0.579797	1.81769	-0.542101	-0.738655	-0.904055	-0.985678	-1.13025	-0.493016	1.47537	-1.0805	-1.07259	-0.808705	-1.18662	-0.62839	-1.0338	-0.830556	-0.892395	-1.21691	0.407057	-1.12394	-0.821367	-1.31432
2012-09-02	-0.0738374	-1.06798	-1.07527	-0.633436	-0.343817	0.291987	-0.750369	-1.01287	0.117616	0.0794743	-0.724104	-0.954709	-0.645447	-1.43017	-1.57431	-0.949437	-1.34558	-0.73722	-0.627971	-0.773544	-0.87452	-0.800829	-1.21231	-0.405224	-0.853635	-0.748038	-0.801769	-0.640939	-0.160859	-0.854891	-0.731841	-0.875555	-0.565522	-0.638515	-1.30073	-1.18265	-0.575536	-1.00991	-1.00814	-1.18662	-0.647188	-0.80001	-0.752333	-0.745882	-0.272243	-1.02423	-1.02763	0.0811634	-0.215536
2012-09-09	-0.460137	-0.963305	-1.01753	-0.562603	-0.484867	0.472711	-0.750369	-0.967489	-0.783542	-0.718413	-0.698147	-0.862086	-0.628213	-0.130625	-0.577453	-0.862543	-0.83104	-0.21524	-0.596176	-0.776818	-0.833915	-0.800829	-0.98037	0.644079	-0.829573	-1.00657	0.0430629	-0.629822	1.11865	-0.303801	-0.729991	-0.755296	-0.172041	-0.570351	0.00548375	-0.887802	-0.612925	-0.982308	-0.185565	-0.887234	-0.402332	-0.804964	-0.844168	-0.589658	-0.443777	-0.431421	-1.01766	-0.821367	-1.31432
2012-09-16	-1.0997	-0.267994	0.939303	-0.511088	-0.557329	-0.773614	-0.750369	-0.368297	-0.783542	-0.410978	-0.70343	-0.725891	-0.606513	-0.239956	-0.0244831	-0.810467	-0.716567	0.610601	-0.584242	-0.749191	-0.828969	-0.800829	-0.972019	-0.914176	-0.827421	-0.11081	-0.801769	-0.268367	0.470779	-0.32382	-0.730749	-0.806876	-1.22789	-0.599222	-0.358137	-0.72383	-0.62961	-0.974018	-0.388112	-0.419353	-0.55807	-0.71831	-0.853399	-0.428761	-0.260136	0.266578	-1.07242	0.0990621	-0.889382
2012-09-23	-1.29886	-1.02164	-0.300184	-0.418373	-0.740564	0.488914	-0.705965	-0.274465	-0.783542	-0.173847	-0.655239	-0.640475	-0.915515	-1.57836	-0.731177	-0.699388	-0.805168	-0.659048	-0.523849	-0.726321	-0.758484	3.43358	-0.925915	-0.914176	-0.779404	-0.780776	0.247565	-0.612669	2.77138	-0.196261	-0.726944	-0.777968	-0.525665	-1.4556	-0.512934	0.0082781	-0.550866	-0.933116	0.191201	-0.2314	-0.608335	-0.567676	-0.768973	-0.260746	-0.291658	-1.02423	-0.86725	2.22525	-1.31432
2012-09-30	-1.23766	-0.429332	-0.00764929	-0.381148	-0.475946	-0.466547	0.108671	-1.14714	-0.783542	0.368446	-0.687449	-0.460876	-0.46287	-0.916013	0.393127	-0.674622	-1.12047	-0.835367	-0.542798	-0.776743	-0.791446	1.42683	-0.892783	0.604717	-0.802307	0.267123	0.445755	-0.435647	0.00862668	0.0965715	-0.729948	-0.80376	-0.793483	0.452674	0.211987	1.68429	-1.25074	-0.940491	-0.194919	-0.0236152	-0.671292	-0.632961	-0.787058	-0.0921651	-1.21691	0.776287	-0.868841	-0.821367	-0.960903
2012-10-07	-0.482463	-0.495779	-1.07527	-0.279107	-0.669286	-0.773614	-0.750369	-0.133759	0.156566	0.427017	-0.619462	-0.336187	-0.23828	-0.242787	-0.365817	-0.542695	-0.289405	1.94922	-0.43986	-0.703603	-0.690938	-0.226926	-0.700273	3.1535	-0.728123	-0.384184	0.15793	-0.646274	1.18428	-0.107076	-0.724425	-0.747565	0.336976	-0.808908	-0.464959	-0.354882	-0.629253	-0.886453	0.203771	-0.374111	-0.792809	-0.533554	-0.739369	0.0781959	-0.875619	-1.02423	-0.830969	0.140134	-1.31432
2012-10-14	0.599748	-0.558933	-1.07527	-0.208937	-0.737643	1.46517	-0.750369	-0.00643336	-0.783542	-0.783924	-0.603852	-0.217986	-0.461492	0.0610195	-1.49022	-0.497263	-0.955945	1.14454	-0.427779	-0.688656	-0.663974	-0.800829	-0.850929	-0.175891	-0.713934	0.140803	-0.801769	-0.193148	0.961176	0.0599597	-0.723424	-0.76038	0.346864	0.183563	0.168187	-0.69741	-1.07313	-0.864849	-0.391473	-0.828517	-0.155777	-0.519572	-0.738374	0.245316	-0.558809	-0.504766	-0.80177	-0.821367	-0.92829
2012-10-21	-1.29886	-0.457695	-1.07527	-0.131545	-0.412911	-0.773614	0.77098	-1.11001	-0.783542	1.71685	-0.572921	-0.159096	-0.00359644	0.292888	0.400952	-0.363163	-0.596047	-0.471466	-0.403889	-0.682442	-0.613555	-0.800829	-0.72548	1.41859	-0.672499	-1.07184	1.81149	-0.534124	1.71748	0.247556	-0.721047	-0.687277	-0.406301	-0.704552	-0.417185	0.784407	-1.07629	-0.833904	-0.104086	-1.06284	-0.605127	-0.375313	-0.72335	0.407522	-0.224318	-0.502426	-0.749898	2.08152	-0.142826
2012-10-28	-0.0767412	-0.917035	-1.07527	-0.0219144	-0.299128	-0.773614	0.182427	-0.433597	-0.0614154	2.14017	-0.488179	0.0396187	0.0365988	-0.839351	-0.518179	-0.236656	-0.682451	0.482745	-0.299769	-0.605556	-0.499831	-0.800829	-0.603608	1.80391	-0.580015	-0.0696993	0.121439	-0.259448	-0.395764	0.0533303	-0.714233	-0.749022	1.11611	-0.798398	-0.478621	-1.18265	-0.625359	-0.77087	-0.610649	-1.18662	-0.685473	-0.15554	-0.76775	0.563236	-1.12	0.669987	-0.703531	-0.821367	0.567443
2012-11-04	0.327991	-0.896453	0.776501	0.0967006	0.0493557	0.1593	-0.750369	-0.6247	-0.783542	-0.514566	-0.387516	0.152139	-0.0909259	0.16597	1.34273	-0.120776	0.0491692	2.01651	-0.159805	-0.429448	-0.360981	0.684672	-0.500424	0.296258	-0.469744	0.199839	-0.801769	-0.59777	3.04436	0.777629	-0.705916	-0.586793	-0.54064	0.584817	0.785835	0.450319	-0.389044	-0.697076	-0.210469	2.58079	-0.670285	-0.172335	-0.760906	0.710098	0.163207	-0.329723	-0.613298	-0.23231	0.855146
2012-11-11	0.854615	-0.421174	-0.171527	0.195784	-0.0905416	1.87238	-0.403151	0.470076	-0.45559	-0.783924	-0.308454	0.30003	0.264339	0.487424	0.0401548	-0.0136766	0.249225	-0.835367	-0.0588315	-0.395511	-0.257181	-0.276707	-0.507593	0.651364	-0.395187	-0.38828	-0.801769	-0.438811	0.358501	0.491171	-0.699489	-0.467065	-0.0669231	-0.411709	-0.209396	-0.715421	-0.945779	-0.636786	-0.372318	-1.18662	-0.957201	0.0717565	-0.625323	0.843417	0.2529	-0.443916	-0.536958	-0.685668	2.28812
2012-11-18	0.495554	0.212033	1.13534	0.465649	0.568311	-0.537788	-0.266766	0.450153	0.343074	0.270297	0.0354309	0.429095	0.184268	-0.460586	-0.160868	0.340362	0.543176	-0.112056	0.415171	0.0622329	0.180989	-0.800829	-0.358696	0.756922	-0.0177246	-0.641541	0.870825	-0.145754	0.982545	1.08047	-0.670613	-0.187295	0.219109	0.77295	0.236728	-0.574803	-0.28748	-0.414638	0.373777	-0.997317	-0.381897	0.454026	-0.590737	0.967767	-0.616941	-1.02423	-0.260871	-0.821367	-0.444198
2012-11-25	-0.335132	-1.05826	0.313537	0.445556	0.201813	-0.344088	-0.750369	0.398243	-0.783542	-0.783924	-0.0478311	0.488002	0.137983	0.229948	-0.66846	0.270836	-0.34361	-0.167493	0.318723	-0.0764086	0.080649	1.70604	-0.355122	-0.193487	-0.102846	-0.585121	-0.801769	0.00541449	-0.914026	0.75985	-0.678018	-0.18942	0.358269	0.721733	0.773094	2.54863	-0.231929	-0.455263	-0.342726	1.06637	-0.232841	0.321754	-0.538485	1.07205	-0.229447	-0.149032	-0.345765	1.14205	0.654961
2012-12-02	-0.0132318	-0.251617	0.03484	0.758114	1.03155	-0.602443	-0.750369	0.719763	1.49365	0.304287	0.374853	0.652133	0.75585	0.755576	0.243755	0.689927	0.371476	-0.639663	0.861974	0.461868	0.616593	2.65422	-0.190924	0.205473	0.346179	0.662441	-0.801769	0.21516	-0.344633	1.41034	-0.642392	0.195127	0.9117	0.279261	0.985733	-0.585597	-0.46572	-0.184808	-0.121163	1.02632	0.219092	0.775849	-0.37032	1.1646	0.936822	-1.02423	-0.0908855	-0.601721	-1.31432
2012-12-09	-0.526616	-0.280259	0.197983	1.03693	0.561327	1.67957	-0.687353	1.30328	-0.783542	1.5233	0.75975	0.803783	0.682168	0.829298	0.881242	1.00923	1.73449	-0.835367	1.38354	0.869902	1.10094	0.164248	-0.113862	-0.914176	0.764528	1.04405	-0.801769	-0.108446	0.742368	1.69991	-0.610019	0.546651	0.387743	0.11324	2.36124	-1.18265	-0.290772	0.0617012	-0.861707	-0.63179	-0.328744	1.18818	-0.234326	1.23859	-0.0502835	0.588492	0.220435	-0.821367	0.625156
2012-12-16	0.328575	0.875836	2.81321	1.42057	1.514	-0.419314	-0.570117	1.49262	-0.0271965	0.483353	1.30723	1.03004	1.00296	1.48716	0.728103	1.46497	2.05401	0.960573	2.07015	1.48458	1.78422	0.117575	-0.0376111	-0.510965	1.34185	1.72408	1.71724	0.479009	2.03393	1.20997	-0.56385	1.11058	0.474563	1.43163	1.79505	-1.12243	0.228226	0.407868	-0.113545	0.426435	-0.0918552	1.6453	0.055732	1.2954	1.52836	-0.450223	0.557559	-0.31944	1.12419
2012-12-23	-0.197157	0.635586	1.71549	2.16404	2.69523	2.37915	2.15546	3.03187	1.98156	-0.783924	2.40989	1.38272	1.67575	2.97944	0.29081	2.3702	1.81223	1.1572	3.50932	2.67368	3.16021	-0.716882	0.0984954	1.25174	2.51887	2.77508	-0.801769	1.21742	1.22738	2.64328	-0.470657	2.18087	-0.156873	1.06531	0.592012	1.33085	0.737261	1.09381	0.88703	2.59942	1.18839	2.54179	0.401373	1.33721	3.18453	0.627952	1.34393	2.21082	0.897843
2012-12-30	2.7329	0.712929	0.400413	1.58089	1.89197	-0.773614	-0.0213228	1.60497	1.06826	0.542502	1.5303	1.0941	0.945719	2.38477	0.379056	1.668	1.33957	-0.835367	2.34208	1.60841	2.06864	2.58092	0.0636488	-0.0734714	1.57838	1.18947	-0.654035	0.833003	0.113714	1.91714	-0.545537	1.29681	0.4508	2.00021	1.94819	0.706207	0.767998	0.563724	0.994086	0.443361	0.778096	1.85588	0.0926172	1.34079	2.28157	0.179	0.775132	2.54648	1.71991
2013-01-06	1.45213	-0.677527	2.89765	1.44295	1.63899	-0.38289	0.110599	0.998382	-0.783542	-0.783924	1.33118	1.0789	1.05966	1.63364	0.848784	1.48294	0.765744	-0.835367	2.09762	1.48929	1.81804	0.159514	0.0496867	1.59435	1.36515	1.43953	0.0607609	0.720203	0.799274	1.57564	-0.562734	1.12476	1.33988	1.59607	0.231666	0.401407	0.503732	0.450653	0.702486	1.45575	0.284213	1.65481	-0.00998107	1.32946	0.304146	-1.02423	0.682654	-0.821367	0.275267
2013-01-13	1.99568	0.840248	1.43752	1.50779	1.43593	1.1759	0.613393	0.982698	-0.783542	-0.47658	1.44992	1.06918	0.779002	1.33773	0.0994347	1.56021	1.46154	-0.835367	2.22112	1.59976	1.96904	-0.800829	-0.022639	0.227259	1.48483	1.92649	2.10067	1.07356	1.18172	2.02063	-0.552961	1.22261	-0.0151684	3.23738	1.68193	1.48813	0.477969	0.532769	0.376359	1.57503	0.252055	1.74096	0.0663183	1.30188	1.63465	1.18722	0.655258	0.0397072	1.65569
2013-01-20	1.83038	0.680581	1.46507	1.36681	1.15612	0.698455	0.779597	1.29222	-0.783542	-0.783924	1.2679	0.976127	1.16291	1.8558	-0.514876	1.37879	0.552828	1.94946	2.02024	1.34209	1.73654	-0.800829	0.0143219	1.0665	1.27976	1.66031	-0.723928	0.359121	-0.0479287	1.83866	-0.56867	1.03394	1.54158	1.98743	1.46638	-0.150055	0.157058	0.429419	0.364753	0.526102	0.0633399	1.45424	-0.0238232	1.25156	-0.0448256	-0.480096	0.556892	0.548426	0.398811
2013-01-27	1.32429	0.836633	1.67408	1.16106	1.60712	-0.773614	-0.156771	1.57032	0.694329	1.85097	1.00179	0.820165	1.04906	-0.652777	0.348743	1.179	0.740747	1.216	1.63893	1.10075	1.40042	1.72337	-0.230172	1.35944	0.993283	-0.403294	-0.801769	0.627441	-0.867564	1.92279	-0.591485	0.785061	1.42217	0.60737	0.717184	1.76435	0.167903	0.274447	-0.0565963	-0.393474	0.147403	1.27691	-0.132278	1.18229	0.915538	0.542643	0.573936	-0.494235	1.90262
2013-02-03	0.778381	0.440351	0.431259	2.57975	1.24746	-0.773614	-0.640413	0.752655	-0.783542	0.159181	2.33649	1.77636	2.68064	0.890275	1.12699	0.864646	1.05897	-0.0114509	1.92635	1.82563	1.01451	0.448306	0.307268	1.3833	0.655598	2.06685	-0.801769	2.13714	-0.231571	1.11436	-0.618107	0.428624	0.647027	0.399302	2.4267	1.37672	0.0395525	0.103512	-0.556753	1.45412	2.49337	1.10285	-0.324134	1.09234	2.19088	-0.980948	0.330128	-0.0295803	-1.24231
2013-02-10	0.582196	0.886306	2.57158	2.42519	1.12974	0.582023	-0.360835	0.635594	-0.783542	-0.783924	2.16657	1.64165	2.49214	0.987646	1.75184	0.678336	0.372536	0.981026	1.7458	1.65465	0.801189	-0.800829	0.175715	1.13419	0.459045	1.20672	0.0478124	2.51079	-0.740976	1.00086	-0.632739	0.274225	0.759388	1.26219	2.44184	-0.426155	0.258477	0.00693311	-0.445211	1.73877	1.68334	0.824388	-0.357398	0.989563	0.858829	-1.02423	0.194766	1.16245	1.35881
2013-02-17	0.982538	1.31857	-0.435125	2.25391	0.646558	-0.773614	0.833355	-0.448216	-0.783542	-0.283043	1.97657	1.52027	2.23247	0.974976	0.0107826	0.49675	0.401934	1.98146	1.4382	1.4524	0.55868	0.326147	0.250211	0.0954799	0.261552	1.47317	0.90464	2.12424	-0.914026	1.04861	-0.649194	0.0938437	1.10447	1.18348	1.52713	0.607551	-0.162103	-0.101709	-0.0736064	1.76514	1.83164	0.664532	-0.401912	0.869762	1.94436	0.370011	0.0339769	-0.821367	1.11175
2013-02-24	0.787762	0.0845477	1.24243	2.10724	0.484099	1.5492	-0.392151	-0.239361	1.43894	0.679119	1.83199	1.41633	2.63536	0.561096	0.909553	0.330664	0.175764	1.53881	1.28611	1.32298	0.374176	0.349305	0.0172171	-0.630312	0.0919341	1.23756	2.1692	2.09077	-0.914026	0.435184	-0.661677	-0.068998	0.487607	0.919147	1.2204	1.52905	-0.0777419	-0.182934	-1.15196	0.396285	1.90206	0.448679	-0.443618	0.737946	1.83382	-0.722458	0.00435156	-0.821367	1.89457
2013-03-03	0.641058	0.465665	-0.204421	2.09299	0.532965	-0.773614	-0.750369	0.102897	0.377259	-0.164943	1.89057	1.32157	2.2704	0.453924	0.10723	0.334624	-0.301878	-0.835367	1.33917	1.35693	0.44127	1.86533	0.0847524	0.598948	0.142313	2.1136	-0.801769	2.36703	-0.914026	0.882006	-0.657041	0.0471245	0.109816	1.26374	1.5492	-0.0300012	-0.0399852	-0.140161	-0.400762	1.51273	2.11016	0.430842	-0.454966	0.595273	1.83256	1.41642	0.0832801	0.133417	-0.536925
2013-03-10	1.07444	0.473889	0.221573	1.95507	0.517578	-0.715052	-0.750369	-0.903065	-0.783542	-0.783924	1.77345	1.13805	2.53431	0.156624	0.49079	0.143551	0.919154	0.510718	1.17306	1.22246	0.288489	-0.800829	0.0780265	-0.914176	0.00914529	1.67262	1.2887	1.78045	-0.914026	0.0522044	-0.667211	-0.119851	0.11638	-0.418991	0.804873	0.289602	-0.164987	-0.204554	-1.15196	0.99831	1.81487	0.385927	-0.489895	0.442838	1.50317	-1.02423	-0.0586238	-0.821367	0.352331
2013-03-17	-1.29886	-0.090889	-0.814783	1.76079	-0.14678	0.298498	-0.402826	-0.0773476	-0.280743	1.06275	1.57031	0.991993	1.92913	-0.490075	0.108794	-0.0948532	-0.508905	2.17749	0.906877	1.00149	0.0227621	-0.150687	0.0472349	0.587151	-0.218324	1.21024	1.21467	2.02618	-0.195989	0.26099	-0.684838	-0.299458	-0.194244	1.1181	1.26783	0.987109	-0.640471	-0.322755	-0.377209	1.29957	1.15183	0.140087	-0.586022	0.281287	0.12482	0.883718	-0.186206	1.93168	-1.11538
2013-03-24	-1.21825	-0.170902	-1.05304	1.62796	-0.0519886	-0.773614	-0.750369	-0.570723	-0.783542	-0.783924	1.46597	0.835651	2.12215	-1.57836	0.524744	-0.219481	0.0852698	-0.835367	0.744652	0.906258	-0.114959	0.0689447	0.0323358	-0.914176	-0.342396	0.843387	0.711026	1.91615	-0.914026	0.0962629	-0.693918	-0.418034	-0.484742	0.0319087	2.03748	-1.18265	-0.728477	-0.380259	-0.0506437	-0.10427	1.3576	-0.0447899	-0.605426	0.115793	1.36591	-0.81968	-0.221701	-0.821367	-0.280236
2013-03-31	-0.160547	0.121742	-0.0134588	-0.195755	-0.693414	-0.773614	0.0237826	-0.827991	0.938978	0.522435	-0.33214	-0.418154	0.396456	-0.162019	-1.2414	-0.447531	-0.187293	0.190368	-0.227829	-0.380919	-0.309352	0.0467858	-0.660484	-0.914176	-0.516369	0.0497444	-0.801769	-0.287746	2.51982	-0.293251	-0.707181	-0.58047	0.149118	-0.0764405	0.040498	-1.18265	-0.724703	-0.479198	-0.327434	-0.874776	-0.761069	-0.320204	-0.706951	-0.0514814	0.146923	-1.02423	-0.486747	0.765707	1.55902
2013-04-07	-1.26652	-0.608213	-1.07527	-0.355436	-0.714622	0.652558	0.17561	-0.365199	-0.783542	-0.783924	-0.476131	-0.566664	-0.588773	-0.441648	-0.158433	-0.653636	-0.145974	2.0154	-0.403461	-0.525492	-0.501122	0.047801	-0.706847	-0.914176	-0.684123	-0.259995	1.0905	-0.56972	0.498727	0.161662	-0.719707	-0.732193	-0.169937	-1.64322	-0.564329	-0.560456	-0.27086	-0.560417	-0.950547	0.486755	-0.568168	-0.334324	-0.708068	-0.220346	-0.162734	-0.314392	-0.561281	-0.0640091	-1.31432
2013-04-14	0.0889574	-0.901012	-1.07527	-0.481931	-0.878659	-0.19482	-0.750369	-0.0351337	1.39793	-0.783924	-0.572175	-0.751042	-0.806506	-0.509659	-0.158827	-0.812129	-0.954162	-0.582448	-0.563903	-0.612382	-0.626291	0.706422	-0.54651	0.678857	-0.797414	-0.725841	-0.801769	-0.21391	-0.0815524	-0.906885	-0.728173	-0.801248	-1.20119	-0.201164	-0.00349455	-1.18265	-0.143618	-0.611847	-1.15196	1.21194	-0.513364	-0.504451	-0.790593	-0.385132	-0.930489	1.00772	-0.595999	-0.821367	-0.950401
2013-04-21	1.35394	-0.654787	-0.913665	-0.577933	-0.7801	2.27661	0.113115	-1.34131	0.718876	0.757567	-0.628726	-0.850282	-0.583586	-0.305946	-1.42078	-0.906517	0.103053	-0.161155	-0.616127	-0.648557	-0.706768	0.193844	-0.670047	-0.914176	-0.855679	0.090855	-0.801769	-0.817448	1.1346	-0.484947	-0.733161	-0.835051	-0.631801	0.211087	-1.30073	1.07548	-1.02322	-0.63959	-1.15196	-1.18662	-0.530779	-0.652804	-0.868093	-0.544304	-0.854373	-1.02423	-0.63318	-0.821367	0.360768
2013-04-28	-1.29886	-1.07849	2.95363	-0.677601	-1.15315	0.713766	-0.750369	-1.0232	-0.618607	-0.783924	-0.688221	-0.98423	-0.552482	0.0136021	-1.11922	-0.995922	-0.389315	0.720052	-0.738224	-0.746417	-0.784034	-0.800829	-0.726204	-0.914176	-0.935817	-1.33183	-0.801769	-0.860394	-0.914026	-1.12716	-0.73847	-0.88351	-1.62295	-1.64322	0.0215531	-0.284873	-0.925074	-0.669228	-1.15196	-0.797284	-0.837884	-0.860344	-0.823366	-0.697124	-0.283635	-1.02423	-0.737092	1.32193	-1.31432
2013-05-05	-0.729489	-0.433739	-0.791399	-0.734773	-0.932222	-0.773614	-0.252379	-0.251069	-0.783542	1.97316	-0.694821	-1.09081	-0.275572	-1.57836	-0.76848	-1.04389	-0.857117	0.0580369	-0.720732	-0.753283	-0.804476	-0.594805	-0.771694	-0.914176	-0.957023	-0.75006	0.451126	-0.433565	-0.914026	-0.47571	-0.739335	-0.930672	-0.1666	-0.131176	-1.0468	-1.18265	-0.665904	-0.666224	-0.0783737	0.889563	-0.593885	-0.834752	-0.865078	-0.840023	-0.72793	-1.02423	-0.766167	1.94164	0.205694
2013-05-12	-0.0892428	-0.805428	-0.0665944	-0.789527	-0.937357	-0.773614	-0.750369	-1.12672	-0.783542	-0.60883	-0.702378	-1.22594	-0.504069	-0.195957	-1.46093	-1.11086	-1.05527	2.89896	-0.742892	-0.785154	-0.815912	3.02015	-0.82843	1.87208	-0.961535	-0.934459	-0.801769	-0.587211	-0.914026	-1.12285	-0.740262	-0.916261	-1.01662	-0.605169	-0.305715	-1.18265	-0.883747	-0.663119	-0.836528	0.726598	-0.635798	-0.846271	-0.825534	-0.970336	-0.595867	-0.120719	-0.677283	0.223193	-0.301934
2013-05-19	-1.29886	-0.863593	-1.07527	-0.861303	-1.2804	0.0981952	-0.501565	0.0904264	-0.783542	-0.783924	-0.737227	-1.28232	-0.609605	-1.57821	-0.420806	-1.18533	-0.429455	0.312669	-0.795078	-0.786363	-0.867283	-0.625115	-0.91294	-0.0950992	-1.01523	-1.58021	1.02492	-0.669182	-0.914026	-1.22818	-0.743532	-0.991837	-0.473694	-1.16553	-1.26363	-1.04178	-0.978999	-0.677713	-0.477981	-0.750226	-0.298013	-1.03722	-0.820143	-1.08904	-0.669153	-0.299491	-0.748958	0.843361	-0.331128
2013-05-26	-1.29886	-1.23526	-0.172885	-0.885809	-1.33451	-0.773614	-0.750369	-0.92738	-0.783542	0.696887	-0.717096	-1.39679	-0.692604	-0.788888	-1.49018	-1.21129	-1.34558	-0.766654	-0.820029	-0.768539	-0.842929	-0.203645	-1.12376	-0.914176	-1.00078	-1.58021	1.43898	-0.64705	1.5843	-1.17264	-0.742088	-0.980065	-1.62295	-0.908242	-0.895119	-1.18265	-0.577582	-0.65729	-0.379892	0.0573938	-0.990134	-1.05925	-0.816437	-1.19181	-0.154074	-1.02423	-0.700579	-0.821367	-1.31432
2013-06-02	-1.29886	-0.630594	-1.07527	-0.970985	-1.72644	-0.773614	-0.750369	-0.54944	0.458495	0.613977	-0.795975	-1.4209	-0.949906	-0.180413	-1.57431	-1.32487	-1.34287	-0.35613	-0.901573	-0.816458	-0.946392	-0.800829	-0.797638	0.344352	-1.08971	-0.799272	-0.801769	-0.778504	0.474276	-0.498713	-0.74904	-1.01105	-1.62295	-0.583135	-1.30073	-1.18265	-0.676132	-0.69791	-0.321101	0.631987	-1.08178	-1.13283	-0.938492	-1.27786	-0.36027	-1.02423	-0.783658	-0.602208	-1.31432
2013-06-09	0.984271	-1.08651	1.39008	-0.998008	-1.48993	-0.5131	1.01544	-0.710118	-0.783542	-0.433027	-0.793735	-1.45841	-0.569692	-0.883529	-1.57431	-1.34861	-0.973807	-0.835367	-0.934249	-0.862532	-0.950219	-0.293444	-0.882912	1.29248	-1.08974	0.169354	-0.575426	-0.536297	-0.914026	-0.819338	-0.749155	-1.03253	-0.8891	0.0669577	-1.30073	0.864093	-1.08417	-0.687701	-1.15196	1.16371	-0.423486	-1.09126	-0.843706	-1.34598	-0.141159	-1.02423	-0.725342	-0.821367	-1.17219
2013-06-16	-0.612937	-0.724451	0.328477	-1.02235	-0.914582	-0.392914	-0.0198573	-0.5306	1.08518	0.859613	-0.801663	-1.53048	-1.05417	-1.57836	-1.47114	-1.37256	-1.08496	0.259047	-0.948297	-0.887753	-0.958756	-0.800829	-1.06997	-0.914176	-1.10815	-0.811904	-0.801769	-0.609206	-0.914026	-1.10929	-0.750139	-1.015	-1.06596	0.220888	-1.1675	0.517441	-0.917523	-0.684358	-0.234771	0.543008	-0.457626	-1.09774	-0.856641	-1.39365	-0.872118	0.701834	-0.799126	2.08043	-1.31432
2013-06-23	0.648126	-1.34667	0.133762	-1.0659	-1.72515	-0.773614	-0.750369	-0.478164	-0.783542	0.95636	-0.846043	-1.61189	-0.518534	-0.746929	-1.19279	-1.48246	0.0297071	-0.835367	-0.966504	-0.91458	-1.01215	0.0954636	-0.883235	-0.914176	-1.16615	-1.58021	-0.801769	-0.688315	-0.914026	-1.01497	-0.75412	-1.11934	-1.62295	-1.32642	-1.30073	-0.686247	-1.07032	-0.70247	-1.15196	-1.18662	-0.559369	-1.19572	-0.896245	-1.42218	-0.331555	0.185752	-0.806094	-0.821367	-1.14999
2013-06-30	-1.29886	-1.22698	-1.07527	-1.05385	-1.22663	-0.773614	-0.0174607	-0.798735	0.278293	1.87091	-0.822445	-1.53362	-0.688931	-1.57836	-1.57431	-1.43097	-1.18996	-0.200012	-0.929184	-0.920458	-0.983452	-0.210354	-1.04383	0.631582	-1.13621	-1.18343	-0.801769	-0.605937	-0.914026	-1.10783	-0.752427	-1.07029	-0.819407	-0.962872	-0.543789	-0.950866	-1.08437	-0.678992	-0.886009	-1.18662	-0.559177	-1.18461	-0.892929	-1.43223	-1.21691	0.517041	-0.843692	-0.821367	-1.31432
2013-07-07	0.436113	-1.07306	-0.923911	-1.10562	-1.6255	-0.773614	-0.199359	-0.985874	-0.731735	-0.284696	-0.900589	-1.55877	-1.13192	-1.57836	-1.31939	-1.45613	-1.18778	1.27152	-1.08003	-0.981605	-1.07884	-0.800829	-0.752752	-0.759674	-1.23003	-1.06167	2.94078	-0.951179	-0.914026	-1.57722	-0.759364	-1.16365	-1.20087	-0.300644	-1.30073	-0.311572	-1.13963	-0.717323	-0.881762	1.5931	-0.987021	-1.24745	-0.851839	-1.42072	-0.718318	-1.02423	-0.852743	-0.175887	-1.31432
2013-07-14	-1.29886	-1.07893	0.436985	-1.09636	-1.29608	0.326764	-0.227684	-1.66006	0.591313	0.736139	-0.901107	-1.58616	-1.13184	-1.13055	-1.42601	-1.48387	-0.55419	-0.781151	-1.07546	-0.963281	-1.07384	-0.800829	-0.925051	1.69878	-1.22782	-1.03624	0.51714	-0.696858	-0.914026	-1.42645	-0.759709	-1.14472	-1.45066	-1.64322	-0.74277	-0.360107	-1.12142	-0.707905	-0.7693	-0.44377	-1.01349	-1.20789	-0.969023	-1.38916	-1.04086	0.227091	-0.855875	0.852524	1.06879
2013-07-21	-1.29886	-1.0953	-0.0735573	-1.06957	-1.25621	-0.773614	-0.750369	-0.630726	-0.0632448	-0.783924	-0.886258	-1.52288	-1.13192	-1.00056	-1.16668	-1.43763	-0.331312	-0.835367	-1.07267	-0.91216	-1.0526	-0.800829	-0.831366	1.42957	-1.223	-1.52977	-0.801769	-0.786517	-0.500462	-1.24736	-0.75871	-1.17929	-1.62295	-0.0914181	-1.12992	-0.972731	-1.00924	-0.688462	-0.70832	-0.409758	-1.02886	-1.1687	-0.934283	-1.33713	-0.738877	-1.02423	-0.829542	-0.450131	0.59785
2013-07-28	-0.759473	-1.09208	1.68533	-1.0509	-1.6276	-0.773614	0.149574	-1.04801	1.12011	0.0486838	-0.891038	-1.45214	-0.55216	-1.04878	-0.911619	-1.4544	0.03027	-0.164215	-1.04862	-0.959411	-1.05604	-0.800829	-0.684754	-0.0901509	-1.22263	-1.58021	-0.760504	-0.737978	-0.914026	-1.57722	-0.759389	-1.14508	-1.62295	-0.742302	-1.08941	-1.18265	-1.25074	-0.680869	-0.814964	-1.08253	-0.624511	-1.08226	-0.938101	-1.26633	-0.235434	-1.02423	-0.827943	0.546023	0.298168
2013-08-04	-0.726076	-0.817643	-1.07527	-1.00478	-1.96431	-0.773614	-0.750369	-1.16823	-0.783542	1.11589	-0.866717	-1.38151	-0.702334	-1.33417	-1.15904	-1.38205	-0.84454	0.099108	-1.02503	-0.929202	-1.01833	-0.800829	-0.835596	-0.914176	-1.19275	-0.905834	-0.0490874	-0.813393	1.3992	-0.881925	-0.757618	-1.16227	-1.52721	-1.20816	-0.984679	-1.18265	-0.841611	-0.654639	-1.15196	0.805236	-0.704499	-1.05649	-1.01629	-1.17826	-1.21691	-0.470233	-0.688115	-0.562307	-0.636041
2013-08-11	-0.00990836	-0.921787	0.358454	-0.96261	-0.843694	-0.415932	0.712174	-1.06626	0.518799	-0.783924	-0.856483	-1.318	-0.610995	-0.75368	-1.57431	-1.33775	-0.54128	-0.835367	-1.02242	-0.926011	-0.996632	-0.800829	-0.813626	-0.914176	-1.18431	-1.2373	0.19201	-0.555518	-0.914026	-1.10047	-0.757046	-1.11131	-0.708513	-1.46555	-0.0575885	0.351382	-1.12189	-0.638108	-1.15196	0.306412	-0.672333	-1.14589	-0.960028	-1.07261	0.0388061	-0.452782	-0.735545	-0.354628	0.576779
2013-08-18	-0.467355	-0.839666	0.915664	-0.908628	-1.64815	-0.773614	-0.750369	-0.451324	0.0671629	-0.10269	-0.83803	-1.19689	-0.723362	-0.521302	-1.57431	-1.28192	-0.672085	-0.258602	-1.00244	-0.943249	-0.969264	-0.0103942	-0.764868	-0.914176	-1.15998	-0.9224	0.723731	-0.621805	-0.914026	-1.20821	-0.755856	-1.15782	-0.960422	-0.548429	-0.318279	-1.18265	-0.907646	-0.61603	-1.09529	-1.18662	-0.954692	-1.05034	-0.940975	-0.951692	-0.359172	-1.02423	-0.754744	-0.821367	-0.715561
2013-08-25	-0.274686	-1.25133	-1.04973	-0.808526	-1.84227	-0.773614	-0.185404	-0.356786	-0.783542	0.54068	-0.758232	-1.09418	-0.19555	-1.57836	-1.57431	-1.16677	-0.876966	-0.835367	-0.885119	-0.90061	-0.856563	-0.800829	-0.634858	-0.914176	-1.08077	-0.989846	-0.801769	-1.01528	0.062304	-0.791406	-0.749216	-1.04191	-1.45953	-0.759259	-1.26184	0.391705	-1.25074	-0.554914	-0.87402	0.398234	-0.726462	-0.721685	-0.828219	-0.817995	-0.42343	-1.02423	-0.648454	-0.779577	-0.820065
2013-09-01	0.426675	-0.661685	-1.07527	-0.712012	-0.812796	-0.773614	0.815332	-0.921485	-0.783542	-0.783924	-0.688091	-1.00016	-1.12014	-1.266	-1.0725	-1.06483	-0.945461	0.209755	-0.802859	-0.791149	-0.763578	0.981601	-0.760559	1.43043	-1.00265	-1.14373	-0.801769	-0.823846	-0.212195	-0.643768	-0.743591	-0.997082	-0.618643	-0.76579	-0.781696	1.19776	-1.06245	-0.500452	-1.15196	0.0158138	-0.743245	-0.747076	-0.868992	-0.672148	-0.196877	-1.02423	-0.602902	-0.821367	-0.861568
2013-09-08	0.314713	-0.285561	-0.133588	-0.628534	-1.37524	-0.186493	-0.750369	-1.82912	-0.567862	-0.783924	-0.645235	-0.879049	-0.833306	-1.15379	-1.32176	-0.982775	-0.393231	2.37852	-0.753149	-0.683248	-0.69816	2.32093	-0.637234	-0.914176	-0.954633	-0.356899	-0.801769	-0.705413	0.996656	-0.330831	-0.740283	-0.979188	-0.852925	0.222863	0.196459	0.712989	-0.595183	-0.462362	-0.865757	-1.18662	-0.735255	-0.748574	-0.903614	-0.51687	-0.316865	-1.02423	-0.520861	-0.821367	0.925097
2013-09-15	-0.00229448	-0.762103	-0.416316	-0.549721	-1.21126	0.322708	-0.286599	-0.938452	-0.269928	-0.783924	-0.612401	-0.771149	-0.959433	-0.628815	-0.132816	-0.906932	-0.187073	0.235113	-0.707641	-0.644643	-0.649011	-0.800829	-0.373364	0.681538	-0.917139	-1.09812	-0.801769	-0.494535	-0.914026	0.172671	-0.737788	-0.920862	-1.02983	-0.527427	-1.29866	1.027	-1.03426	-0.430613	-1.15196	1.37373	-0.568749	-0.60176	-0.829102	-0.353589	-0.880412	-1.02423	-0.442022	2.19643	-1.15479
2013-09-22	0.771114	-0.718369	0.514532	-0.423474	-0.744827	0.802202	0.0825073	-1.33442	-0.783542	1.4298	-0.511003	-0.580822	-0.852899	0.113831	0.107127	-0.737086	-0.319359	1.75038	-0.57706	-0.612889	-0.513277	-0.800829	-0.514457	-0.914176	-0.805765	-0.526337	1.86694	-0.30381	0.124369	0.0888368	-0.729419	-0.808	-0.235923	-0.225454	0.491101	-0.26774	-0.790323	-0.356027	-1.15196	-0.638369	-0.810085	-0.455828	-0.772906	-0.185576	0.316286	-1.02423	-0.37094	-0.821367	-0.468711
2013-09-29	0.77694	-0.888806	-1.07527	-0.397762	-0.0316748	-0.773614	-0.750369	-0.637063	0.775819	-0.14343	-0.559082	-0.494012	-0.699136	-0.837347	-1.22509	-0.69759	-1.24721	-0.835367	-0.602932	-0.639834	-0.563557	-0.800829	-0.308697	0.687001	-0.853187	-1.12081	-0.749138	-0.891587	0.872631	-0.430101	-0.733835	-0.861563	-0.698303	-0.846287	0.063193	-0.639419	-0.637323	-0.373661	-1.15196	0.936687	-0.709842	-0.372549	-0.811546	-0.0164061	-0.446089	-0.190781	-0.347646	0.154087	0.240772
2013-10-06	0.266723	-0.909248	-0.165979	-0.285976	-0.274025	-0.751053	-0.397012	-0.364083	-0.783542	-0.696893	-0.479611	-0.360498	-0.172524	0.867821	0.322899	-0.571474	-1.30583	-0.392125	-0.499915	-0.54217	-0.45369	-0.694669	-0.341135	0.021523	-0.770792	-0.648896	-0.339304	-0.359051	-0.408218	0.0802598	-0.727373	-0.804619	-0.925179	0.107063	-0.478118	-0.034155	-0.677406	-0.313114	-0.374129	-0.836572	-0.840361	-0.260053	-0.834816	0.153135	0.413038	-1.02423	-0.287393	-0.821367	-1.1919
2013-10-13	0.637159	-0.22917	-0.0438606	-0.204351	-0.179125	1.70836	-0.23572	-0.264947	-0.783542	2.23341	-0.444735	-0.271262	-0.0368509	-0.831567	0.119943	-0.460053	-0.489086	0.837294	-0.473031	-0.496509	-0.396159	1.7552	-0.218039	1.08935	-0.725291	-0.531356	0.450738	-0.689419	1.97813	-0.125621	-0.724655	-0.796852	-0.929163	-0.432865	-0.210574	-1.18265	-0.733638	-0.279691	-1.15196	-0.793467	-0.32275	-0.179695	-0.818275	0.321119	-0.677805	-1.02423	-0.212129	0.272379	0.974581
2013-10-20	0.0130307	0.0595018	1.94055	-0.119027	-0.230526	-0.773614	0.209555	-0.357535	-0.783542	-0.57975	-0.401109	-0.0967758	0.0863367	-0.1467	-0.708367	-0.414073	-0.304299	0.157233	-0.421695	-0.505918	-0.332752	-0.800829	-0.217537	0.693291	-0.680208	-0.783464	-0.801769	-0.299397	-0.914026	0.306842	-0.721263	-0.728635	-0.108519	-0.504161	0.726439	-0.467411	-1.04344	-0.240927	0.329605	-0.0306362	-0.600431	-0.112599	-0.781808	0.483272	-1.21691	-0.238549	-0.231104	-0.416192	-0.636077
2013-10-27	-0.403805	0.0549052	0.440143	-0.0199998	-0.343059	0.551377	0.745642	-0.132972	0.650096	-0.783924	-0.334927	0.00787555	-0.534333	0.146727	0.564571	-0.2924	0.126804	-0.835367	-0.307015	-0.370749	-0.241431	-0.58171	-0.118482	-0.914176	-0.603217	-0.949584	-0.74186	-0.474153	-0.914026	0.394229	-0.715985	-0.717506	-1.03153	-1.47646	0.575102	0.0674331	-0.537322	-0.18887	-0.660708	0.460436	-0.657421	-0.0196319	-0.679506	0.638945	-0.579413	-0.773846	-0.0651849	-0.821367	1.0275
2013-11-03	0.355055	0.553576	0.385144	0.0820681	0.20961	0.510551	-0.750369	0.174937	0.336829	-0.255881	-0.256409	0.113129	-0.452745	0.185611	0.473831	-0.154931	0.37323	0.708897	-0.220057	-0.305178	-0.132684	0.836101	0.104025	1.7416	-0.510509	0.0314088	0.215569	-0.178235	-0.914026	0.523988	-0.709516	-0.66448	0.178687	-1.57721	0.368958	-0.339967	-0.912059	-0.128532	-0.215122	0.374498	-0.191265	0.173408	-0.693421	0.784814	0.374274	-1.02423	-0.079556	-0.417336	0.638874
2013-11-10	0.514017	0.115634	-0.548016	0.142362	0.0407911	-0.343867	0.573836	0.483388	-0.783542	-0.783924	-0.23667	0.229347	-0.113583	-0.133593	-0.346558	-0.0959199	-1.08622	-0.835367	-0.218132	-0.315868	-0.100302	0.386926	0.0746074	-0.807167	-0.498098	0.692501	-0.801769	-0.195606	-0.0579585	0.248963	-0.708188	-0.564158	0.129227	0.290003	0.111128	-0.0205445	-0.949541	-0.105691	-1.15196	0.217686	-0.645889	0.315384	-0.705228	0.918642	-0.465798	0.815418	-0.0086943	-0.19284	-1.31432
2013-11-17	0.581751	-0.241185	-0.384486	0.239457	0.449209	-0.773614	0.446191	-0.17809	-0.241816	-0.783924	-0.155153	0.381691	-0.064873	0.816252	0.627514	-0.0150956	0.0580815	0.300599	-0.0542094	-0.184492	0.00312063	-0.775788	0.0817957	0.978841	-0.404687	-1.1192	-0.316141	-0.342239	2.3942	0.501116	-0.701528	-0.500393	-0.681064	0.0116734	-1.17576	0.16889	-0.604276	-0.0441613	0.438228	0.702488	-0.571131	0.321687	-0.702769	1.0396	-0.673368	0.132084	-0.0062218	-0.810148	1.57056
2013-11-24	0.362172	0.514327	0.544337	0.438825	0.861657	-0.773614	0.958539	0.57266	-0.783542	-0.783924	0.0935468	0.495542	0.379723	0.490956	0.635203	0.225243	0.624557	1.35765	0.210752	0.0660685	0.328606	-0.800829	0.0266307	0.109953	-0.145827	0.115315	-0.801769	-0.202803	-0.455043	0.594539	-0.680768	-0.273581	0.824692	0.330796	0.77526	-0.270701	-0.844274	0.119334	-0.42149	0.357646	-0.435967	0.608896	-0.60064	1.14739	-0.483499	-0.237069	0.219892	-0.821367	0.508254
2013-12-01	-0.322623	0.139386	2.2113	0.499438	0.513729	0.248202	-0.750369	-0.0224785	-0.783542	-0.783924	0.13548	0.569357	0.265417	1.44122	0.511044	0.319598	-0.0370296	-0.59645	0.313967	0.134903	0.384651	-0.800829	0.17764	-0.226764	-0.102298	1.56415	2.29419	-0.357566	0.608939	1.22882	-0.677374	-0.215935	1.30949	0.858847	0.997657	1.82996	-0.718468	0.15601	-0.790974	-0.199689	-0.760524	0.768009	-0.50218	1.23695	-0.00729985	-0.361879	0.179402	1.53789	1.1371
2013-12-08	0.855667	0.481673	0.674526	0.607547	0.998764	-0.773614	0.117523	0.384738	-0.783542	0.212764	0.265899	0.694866	0.626048	0.477796	0.300167	0.4771	0.372425	2.60741	0.470525	0.283516	0.546249	-0.0793805	0.246913	-0.306212	0.0383785	0.499084	-0.801769	-0.0534711	3.01809	1.64487	-0.666706	-0.160994	1.60429	0.422195	0.688013	0.194481	-0.445667	0.246353	0.0319944	-1.18662	-0.137503	0.851487	-0.512229	1.3084	0.257683	-1.02423	0.286232	-0.821367	-0.244353
2013-12-15	1.1109	0.225368	-0.684416	0.956668	1.51365	1.89347	-0.415218	1.05566	-0.701813	-0.783924	0.764444	0.813696	0.342308	1.20477	0.362413	0.861885	0.768868	-0.483247	1.13653	0.824338	1.17516	0.526669	0.305879	-0.914176	0.572169	0.554707	-0.425139	0.408787	0.318611	0.917722	-0.62464	0.369214	0.351151	0.644458	0.31347	-0.374317	-0.122651	0.562738	-0.306064	0.65158	-0.293943	1.38952	-0.2969	1.36399	0.161319	0.134243	0.756167	-0.514918	0.740506
2013-12-22	2.89866	1.36403	3.02847	1.56666	1.73741	0.0921229	-0.0401754	1.78934	0.825062	2.53327	1.66434	1.13485	1.12062	1.5011	1.01767	1.62822	0.816168	0.335136	2.28206	1.92023	2.29719	-0.761517	0.564357	0.306743	1.5352	1.23682	0.641393	0.961693	0.098507	1.82122	-0.548655	1.26998	1.67584	2.09611	0.978882	0.979685	-0.0458306	1.12419	-0.271975	0.127327	0.812752	2.12585	0.134264	1.40394	1.34276	0.615076	1.28468	-0.648505	2.47514
2013-12-29	1.89469	1.45056	3.53867	1.44154	1.16985	2.0246	0.72692	1.40775	0.76225	-0.783924	1.47474	1.07142	1.30005	1.54507	0.406117	1.46957	0.881053	0.943239	2.04401	1.68465	2.06422	0.381386	0.572944	-0.0728877	1.32613	1.52566	-0.801769	0.585131	1.33175	2.04184	-0.565002	1.08772	1.15349	1.43791	1.34748	-0.0519627	0.12773	1.0172	-0.169901	0.208538	0.65285	1.79627	-4.89991e-05	1.41433	1.23139	-0.536856	1.15127	0.261631	1.66169
2014-01-05	0.216057	0.589261	0.860448	1.13705	1.27557	-0.773614	1.2588	1.90268	-0.300783	-0.783924	1.02864	0.943181	0.297606	0.346447	1.05037	1.11085	1.08619	-0.835367	1.47115	1.13062	1.5107	1.00813	0.336344	-0.914176	0.846089	1.46549	0.740118	0.397028	-0.627131	1.36683	-0.603213	0.631029	-0.300436	0.651609	0.430177	-0.899712	0.0451424	0.752341	-0.54797	-1.18662	-0.142773	1.56365	-0.170825	1.40066	1.30288	1.71761	0.876811	-0.783943	0.269152
2014-01-12	-0.0630499	0.49049	2.16099	1.0419	1.56166	-0.126226	-0.508978	0.790902	-0.783542	1.52825	0.905699	0.894003	0.350785	1.08	0.0713121	0.978332	0.930509	-0.835367	1.27797	1.00427	1.35517	1.11999	0.42122	0.583476	0.703436	1.47808	0.967884	0.275374	-0.182651	1.77282	-0.613816	0.474865	1.09943	0.470563	0.968832	1.74797	-0.0107947	0.686522	-0.522274	1.0379	0.274579	1.43709	-0.2214	1.37104	0.581127	-0.435864	0.803624	-0.821367	2.38557
2014-01-19	0.23128	0.696979	0.81356	1.03816	1.51184	-0.255092	-0.750369	1.14788	-0.345423	-0.783924	0.928478	0.842483	1.04043	0.972154	0.0509798	0.968449	0.410852	1.26742	1.33659	1.04424	1.38202	-0.800829	0.319077	1.0808	0.733855	0.42295	-0.801769	0.277749	0.713767	1.2049	-0.6122	0.538057	1.14686	1.91938	0.733401	0.367755	-0.315654	0.708908	0.151596	0.883518	0.269955	1.47697	-0.133441	1.32328	0.645934	-0.671333	0.866603	-0.821367	-1.14105
2014-01-26	0.52332	-0.0239937	-0.962612	0.894965	1.17994	-0.773614	-0.750369	1.02107	-0.783542	-0.783924	0.756334	0.678558	0.710437	0.765528	0.862413	0.812427	-0.316224	-0.835367	1.06143	0.805711	1.16635	0.199407	0.463188	-0.451175	0.539527	-0.542875	-0.586801	0.0923852	-0.914026	0.461939	-0.627051	0.382071	0.927878	0.587273	0.963681	0.638738	0.0126858	0.611896	-0.178195	1.27621	-0.139133	1.25408	-0.3638	1.25346	-0.151148	-1.02423	0.680082	1.57364	-1.31432
2014-02-02	1.34397	1.22897	2.28449	0.744991	1.12734	-0.491973	-0.0842049	0.199639	0.120779	1.27214	0.580373	0.646125	-0.253333	1.38075	-0.44114	0.618066	0.303181	-0.835367	1.58689	1.68929	0.944917	3.34444	0.872585	2.4086	0.345936	0.607989	-0.801769	2.19411	0.546221	0.977549	-0.642301	0.16984	1.12467	0.936939	0.713593	-0.398304	-0.259593	0.52291	-0.270118	1.93375	1.51074	1.17028	-0.485165	1.1665	2.14118	-1.02423	0.655256	-0.821367	1.03407
2014-02-09	0.369518	0.806168	-0.622513	0.558432	0.727445	-0.773614	0.306907	0.693657	-0.783542	-0.000621614	0.361552	0.456489	0.941264	0.942064	-0.445307	0.420281	0.203409	-0.155436	1.30282	1.44059	0.666093	-0.746291	0.721111	1.1566	0.100611	0.526259	0.171975	2.32305	2.15081	0.839078	-0.661125	-0.0400378	0.415027	-0.578588	1.42498	-0.606188	-0.285901	0.396458	-0.473061	-1.18662	1.9321	0.814513	-0.512547	1.06231	0.443847	0.708199	0.569257	-0.821367	1.15769
2014-02-16	0.991924	1.01625	-0.512594	0.426483	0.589111	-0.5328	-0.665296	0.59312	2.02298	0.79741	0.229436	0.337327	-0.0432865	-0.960832	-0.722481	0.254247	0.262765	-0.835367	1.11025	1.28076	0.498581	2.1882	0.683218	1.53308	-0.0538614	0.399113	0.805438	1.83934	0.0437122	0.923911	-0.672558	-0.168685	0.339573	1.25192	-0.260361	-0.219721	-0.583846	0.323511	-1.15196	1.70408	1.69606	0.819231	-0.516434	0.943239	1.08098	1.99663	0.429169	0.155693	-0.0509985
2014-02-23	-0.0792591	1.31255	0.919506	0.292478	-0.267506	-0.0107181	1.12149	-0.226518	-0.783542	-0.783924	0.10395	0.222397	0.319017	0.298526	-0.756211	0.112216	-0.595096	1.50054	0.921399	1.17769	0.336896	-0.800829	0.504259	-0.23263	-0.191616	-0.542895	0.337895	1.82021	0.39088	1.12196	-0.683576	-0.302177	0.233152	-0.218492	0.321399	-0.488023	-0.0977271	0.253354	-0.127874	-0.990711	1.84067	0.528674	-0.56547	0.810487	2.25542	-0.794156	0.358336	-0.821367	0.572813
2014-03-02	0.726633	0.296545	-0.801422	0.199805	0.485603	0.215371	-0.726815	0.162942	-0.146521	-0.783924	0.0470059	0.0752916	-0.171314	-0.368351	-0.196571	-0.000232028	-0.156409	-0.835367	0.837754	1.12351	0.256181	-0.800829	0.471529	1.32864	-0.259483	0.222075	1.8051	1.63621	0.27315	0.842587	-0.688657	-0.403513	-0.249921	1.13022	0.717745	-1.18265	-0.220634	0.225724	-0.800381	-0.460624	1.66515	0.485573	-0.576868	0.667255	1.95704	0.942353	0.281526	0.758198	-0.571209
2014-03-09	1.73537	0.566745	-0.796517	0.0763725	0.0822358	0.0154298	0.0104173	-0.422111	0.691307	-0.783924	-0.0525049	-0.0190468	-0.0150964	-0.114884	0.622104	-0.133837	-0.664991	-0.791976	0.702522	1.00286	0.125542	0.418267	0.661099	1.94641	-0.375886	-0.307645	0.355876	2.19462	-0.421213	0.0731399	-0.697384	-0.470359	-0.0359986	-0.00183577	-0.46598	0.262585	-0.878788	0.171893	-0.657069	-0.862063	1.82371	0.230498	-0.657311	0.514574	1.43034	-0.855983	0.262613	-0.821367	-0.346492
2014-03-16	-0.762955	0.622527	0.906875	0.0133547	0.0242996	1.17393	0.273437	0.246377	-0.107605	-0.783924	-0.0561247	-0.161014	-0.430161	-0.268056	0.344053	-0.22949	-0.205494	-0.500874	0.659712	1.06722	0.113763	-0.800829	0.460229	0.589935	-0.390041	0.670236	-0.801769	2.10877	-0.914026	-0.0959657	-0.697904	-0.465916	-0.525681	-1.11878	-0.409313	-0.59113	-0.644995	0.176868	-0.948348	0.23278	1.55936	0.421968	-0.646812	0.356009	1.57421	-0.579147	0.307009	0.312407	0.768357
2014-03-23	-0.390249	0.868447	0.0920212	-0.0758388	0.0879697	-0.773614	-0.435279	1.3685	-0.783542	-0.783924	-0.098485	-0.246019	-0.219038	-0.0768301	-0.822044	-0.316702	-0.595683	-0.835367	0.63917	0.976186	0.0545422	-0.616445	0.559177	1.21562	-0.433592	-0.310348	-0.801769	2.06379	-0.0673982	0.172343	-0.701794	-0.585235	0.515568	-0.500585	0.168628	-1.18265	-0.643117	0.157399	-1.15196	0.623916	1.60526	0.0424601	-0.661653	0.190811	1.88688	1.75362	0.224967	2.18679	0.692011
2014-03-30	0.507802	-0.153009	0.643813	-0.144668	0.489855	0.77417	-0.124525	0.201148	-0.783542	-0.783924	-0.104749	-0.390241	-0.0400435	0.540511	-0.60102	-0.387369	0.413373	-0.835367	-0.111711	-0.0846976	0.0417122	-0.00164793	-0.0786892	-0.914176	-0.46163	0.367895	0.280594	-0.6137	-0.746681	0.499226	-0.702628	-0.546769	-0.253774	-0.474266	0.233003	1.0756	-0.516293	0.148842	-0.241824	-1.18662	-0.488569	0.037747	-0.646639	0.0241362	-0.45517	-0.0430062	0.0503097	0.839324	0.595661
2014-04-06	-0.262595	-0.14874	-0.295272	-0.23739	-0.287032	-0.773614	-0.392431	-0.557309	2.40162	-0.36162	-0.150323	-0.530002	0.0867874	0.0381735	-0.423784	-0.513999	-0.395208	2.14435	-0.179236	-0.149011	-0.0323671	1.20295	-0.0264531	-0.0635227	-0.520451	-0.372124	1.87022	-0.532848	-0.256947	-0.715061	-0.706862	-0.575453	-0.451193	0.820624	-0.255856	1.15284	-0.804149	0.127293	0.307324	0.0963587	-0.49028	0.029709	-0.72019	-0.142377	-0.700861	-0.211053	0.0688114	-0.273251	-0.526147
2014-04-13	-1.29886	-0.261197	0.502474	-0.366125	-0.492007	0.0744624	-0.750369	-0.833672	0.0516166	-0.783924	-0.249476	-0.692954	-0.0149516	-0.242557	-0.320345	-0.654582	0.220013	-0.653376	-0.352876	-0.280556	-0.157644	0.232626	-0.262211	-0.720845	-0.633516	-1.0863	1.06035	-0.249513	1.85304	-0.305162	-0.715491	-0.715755	-0.833904	0.603025	-0.0352009	-1.18265	-0.57999	0.0735777	0.0139065	-0.0173894	-1.08178	-0.164852	-0.774054	-0.307792	-0.221144	-1.02423	0.0225277	-0.821367	-0.258482
2014-04-20	0.65626	-0.469695	0.0611594	-0.457371	-0.772117	0.425498	-0.750369	0.334391	0.239952	0.261057	-0.292961	-0.770604	-0.313583	-0.470607	0.195795	-0.749164	-0.630177	-0.835367	-0.409949	-0.25506	-0.22154	-0.800829	-0.219677	-0.914176	-0.686752	-0.514483	-0.453716	-0.19419	0.538964	-0.823599	-0.719505	-0.719113	-0.403513	0.756192	-0.75417	0.16601	-0.72669	0.0536491	-0.0289986	-0.990955	-0.873856	-0.175692	-0.723668	-0.466681	-0.831699	-1.02423	-0.0492194	-0.821367	-1.31432
2014-04-27	-1.17595	0.185611	-1.07527	-0.580431	-0.727907	-0.509651	0.072298	-0.593088	0.238973	0.0905533	-0.392561	-0.953472	-0.262777	-1.39434	-1.32817	-0.892671	-1.34558	0.539295	-0.565745	-0.398577	-0.354169	0.323583	-0.156911	-0.914176	-0.806066	-0.248958	-0.801769	-0.29427	-0.221707	0.152363	-0.728181	-0.852981	-0.91941	0.763141	-1.13751	-0.598187	-0.999467	-0.000164749	-0.411255	2.16427	-0.402328	-0.428351	-0.762062	-0.620438	-1.21691	-1.02423	-0.0960718	-0.821367	-0.0778253
2014-05-04	0.188384	-0.622854	0.791695	-0.600192	-1.33452	-0.773614	-0.750369	-0.918461	-0.783542	-0.288165	-0.340236	-1.02824	-0.516003	-0.176834	-1.11622	-0.933266	0.0730238	-0.835367	-0.512331	-0.353757	-0.294055	-0.800829	-0.172959	-0.656499	-0.759729	-1.2747	0.0379536	-0.203124	1.96072	-0.405499	-0.724029	-0.755831	-1.43784	-0.0864036	-1.29397	-0.995432	-0.902686	0.0392718	-1.15196	-1.16901	-0.631033	-0.53298	-0.737808	-0.762457	-0.117882	-1.02423	-0.0555566	1.1758	-1.31432
2014-05-11	-1.04627	-0.58572	-1.07527	-0.662239	-0.546551	-0.773614	0.530852	0.222654	-0.0859079	0.249437	-0.360136	-1.08129	-0.951792	-0.361375	-0.353768	-1.0019	-0.651866	0.94382	-0.537551	-0.414313	-0.325405	-0.736615	-0.298596	-0.881334	-0.790167	-0.776703	1.18502	-0.631511	-0.914026	-1.21395	-0.726028	-0.736633	-0.758297	0.701632	0.0543432	-0.247112	-0.796791	0.0342048	-1.15196	-0.909806	-0.60282	-0.522768	-0.781163	-0.894064	-0.667815	-1.02423	-0.0432155	-0.821367	-0.716785
2014-05-18	-1.19261	-0.461898	-0.648683	-0.707917	-1.05195	-0.260407	-0.750369	-0.113254	-0.783542	0.830151	-0.357145	-1.19617	-0.583796	-0.87953	-0.84765	-1.03065	-1.34558	1.12637	-0.536404	-0.389943	-0.326822	-0.800829	-0.496892	-0.914176	-0.795672	-1.07223	-0.801769	-0.32845	0.41142	-0.853727	-0.726068	-0.773559	-1.23093	-1.05235	-0.751185	-1.18265	-0.755308	0.0435381	-1.15196	-1.18662	-0.610434	-0.527024	-0.789081	-1.01145	-0.502911	-1.02423	-0.108087	2.11383	-1.31432
2014-05-25	0.364531	-0.345452	0.936182	-0.802777	-1.05055	-0.661282	0.556373	0.0337994	-0.783542	-0.783924	-0.43924	-1.31632	-0.667249	-1.47702	-1.57431	-1.14827	-0.221004	-0.835367	-0.675746	-0.511733	-0.432934	1.26629	-0.374435	-0.663945	-0.888013	-1.46331	-0.554312	-0.638036	-0.914026	-1.2932	-0.733334	-0.879311	-1.38728	-0.385419	-1.30073	-1.18265	-0.890323	0.000384295	-1.15196	-1.18662	-0.771235	-0.661953	-0.767251	-1.11485	-0.569546	-0.24459	-0.131822	-0.821367	1.14397
2014-06-01	0.450559	-0.212685	-1.07527	-0.842656	-1.26015	-0.75849	-0.0163722	-0.149687	0.461137	-0.438919	-0.450914	-1.36844	-0.572444	-0.303397	-1.57431	-1.20863	-0.440095	-0.835367	-0.688091	-0.486493	-0.455686	-0.800829	-0.490824	-0.350157	-0.906969	-0.225458	-0.761517	-0.65084	-0.914026	-0.6211	-0.734596	-0.858655	-1.62295	-0.0270094	0.0309987	-0.34965	-0.740306	0.00178756	-0.804772	-0.659328	-0.870332	-0.727949	-0.808709	-1.19977	-0.523522	-1.02423	-0.168096	-0.821367	-1.31432
2014-06-08	-0.795391	-0.706396	-0.2354	-0.890714	-1.01641	-0.773614	-0.750369	-0.594915	-0.368541	0.514657	-0.482112	-1.46281	-0.928295	-1.47873	-1.57431	-1.25477	-0.537354	-0.835367	-0.757437	-0.499611	-0.491094	-0.800829	-0.330254	-0.914176	-0.944123	-0.83945	-0.310755	-0.687095	-0.914026	-1.27435	-0.737466	-0.899251	-1.29409	0.838926	-1.23334	-1.18265	-0.85433	-0.00873329	-1.15196	-0.509937	-0.566763	-0.823599	-0.789295	-1.26825	-0.160168	-0.781273	-0.159979	-0.821367	-0.862807
2014-06-15	-0.686882	-0.566869	0.127047	-0.940141	-1.70421	-0.773614	-0.38404	-0.207613	0.410391	-0.783924	-0.527147	-1.48526	-0.680271	-1.57836	-0.810515	-1.3132	-0.755302	-0.835367	-0.794486	-0.453571	-0.550581	-0.800829	-0.27511	-0.914176	-0.99931	-1.2344	3.89735	-0.388556	0.915071	-1.50233	-0.74164	-0.935964	-1.62295	-0.0552597	-1.30073	-0.431063	-0.716758	-0.0278415	-0.814396	0.677305	-0.583773	-0.776876	-0.870012	-1.31749	-1.21691	0.175409	-0.187442	-0.821367	-1.31432
2014-06-22	-0.381872	-0.112675	-1.07527	-0.925828	-0.809079	-0.773614	-0.750369	-0.668402	-0.783542	-0.783924	-0.486277	-1.52359	-0.121444	-1.54549	-1.22903	-1.29869	-0.146594	-0.835367	-0.751422	-0.524506	-0.501819	-0.800829	-0.446067	-0.457552	-0.966715	-0.777263	1.44848	-0.393563	-0.914026	-1.57722	-0.738404	-0.920347	-1.62295	-0.776812	-0.958701	0.10922	-0.743498	0.00559621	-0.0241162	-0.113858	-0.472019	-0.786525	-0.82703	-1.34523	-0.615799	-0.821048	-0.108649	-0.821367	-1.31432
2014-06-29	-1.29886	-0.873483	0.582613	-1.00626	-1.64776	-0.217012	-0.0598238	-0.117407	0.396766	-0.451075	-0.595778	-1.55862	-0.832959	-0.817583	-1.57431	-1.37716	-0.861019	-0.835367	-0.894154	-0.601935	-0.634694	1.12199	-0.578124	-0.914176	-1.07957	-1.58021	2.06106	-0.518174	1.7925	-0.993951	-0.74795	-1.05189	-1.53737	-1.22528	-1.30073	-1.18265	-1.15918	-0.0517174	-1.15196	-1.18662	-0.781396	-0.97109	-0.914506	-1.35535	-1.21691	-1.02423	-0.113117	-0.821367	-0.756819
2014-07-06	-0.833708	-0.621125	-0.129175	-0.99998	-0.891136	1.9393	-0.750369	0.241903	-0.655716	-0.783924	-0.593654	-1.54097	-0.933467	-0.823656	-1.04141	-1.36452	-0.556454	1.22056	-0.929357	-0.606818	-0.630481	0.0264454	-0.677901	0.730516	-1.09449	-0.841344	1.82335	-0.660472	-0.703743	-1.3743	-0.7481	-1.01149	-1.62295	0.171113	-0.423225	-1.18265	-1.10841	-0.0415505	-0.597962	0.700552	-0.914828	-0.82652	-0.826304	-1.34425	-0.151848	-1.02423	-0.17345	2.06975	-0.697665
2014-07-13	-1.29886	-0.851633	-1.07527	-0.993845	-1.10367	-0.773614	0.542373	0.39195	0.134699	0.935437	-0.595879	-1.56546	-0.813501	-1.31674	-1.34453	-1.37567	-0.761921	0.92018	-0.932661	-0.583397	-0.632189	-0.800829	-0.491617	-0.914176	-1.06761	-1.16528	-0.801769	-0.531669	-0.914026	-1.12077	-0.703623	-1.02517	-0.796523	-1.3039	-0.568239	1.32559	-0.975658	-0.03224	-1.03452	1.00476	-0.56367	-0.811423	-0.895635	-1.31255	-1.03886	-0.312382	-0.225481	-0.821367	0.569484
2014-07-20	-1.29886	0.00611784	-0.806134	-1.02163	-1.82234	-0.567438	-0.417753	-0.497606	-0.783542	-0.783924	-0.665026	-1.50014	-0.752651	-1.07108	-1.57431	-1.38993	-0.528338	-0.835367	-1.00602	-0.705099	-0.713291	-0.189792	-0.385083	-0.789	-1.10003	-0.797004	-0.475515	-0.688427	1.54389	-1.45059	-0.664782	-1.03779	-1.27622	-1.05399	-0.826623	0.000527648	-0.732646	-0.0645616	0.204981	0.0344895	-0.549541	-0.772446	-0.803308	-1.26096	-0.467123	-0.99847	-0.138643	-0.821367	0.752623
2014-07-27	-0.150592	-0.276888	-0.300276	-0.981411	-0.957168	-0.276956	-0.750369	-0.157439	0.29866	-0.417028	-0.637349	-1.43096	-0.767274	-1.57836	-1.57431	-1.30673	-0.203484	2.37861	-0.968378	-0.689589	-0.671004	-0.800829	-0.429739	0.998322	-1.05272	-1.25226	-0.801769	-0.720237	1.05495	-1.05981	-0.617834	-0.994205	-0.792653	-1.64322	-0.203234	-1.18265	-1.00549	-0.0376537	-0.846745	-0.485742	-0.667207	-0.797615	-0.757118	-1.19154	-0.610486	-0.72619	-0.273484	-0.821367	0.544191
2014-08-03	-1.29886	-0.96598	-0.370536	-0.99272	-1.05372	-0.773614	-0.750369	-0.398278	-0.783542	-0.783924	-0.697777	-1.38636	-0.793352	-1.38087	-1.57431	-1.3409	-0.253453	-0.835367	-1.04252	-0.789805	-0.742957	-0.618625	-0.393041	-0.914176	-1.07927	-0.572425	0.0990312	-0.722332	-0.914026	-0.50528	-0.578266	-0.957234	-0.857568	-1.64322	-1.18135	-1.18265	-1.22991	-0.0642304	-1.02046	0.585876	-0.98273	-0.752183	-0.856317	-1.10232	-0.305232	-0.691065	-0.153605	0.415395	0.357678
2014-08-10	-1.13321	-0.82944	-0.76137	-0.947349	-0.827306	-0.773614	-0.750369	-0.618898	0.13147	-0.531517	-0.682562	-1.32319	-0.951806	-0.591875	-0.582807	-1.22412	-1.34558	-0.597574	-1.0172	-0.743914	-0.713457	-0.516067	-0.325391	-0.914176	-1.04374	0.681953	-0.801769	-0.516813	-0.521972	-1.03177	-0.532394	-0.979237	-1.03434	-0.558443	-1.03572	-1.18265	-0.823737	-0.0438971	-0.751726	-0.292572	-1.0397	-0.776165	-0.81139	-0.997265	-0.841676	-0.615107	-0.106669	3.68995	-1.01847
2014-08-17	-1.20319	-0.849422	-1.07527	-0.899109	-0.877631	-0.602284	0.902272	-0.943639	-0.783542	-0.534147	-0.672585	-1.23032	-0.846313	-1.11428	-1.57431	-1.19571	0.0393777	1.08476	-1.00619	-0.733397	-0.691616	0.639345	-0.292983	-0.914176	-0.996751	-0.819919	-0.106871	-1.01528	0.0924496	-1.48281	-0.486816	-0.956262	-1.2372	0.0375243	-1.30073	0.454203	-0.647304	-0.0261621	-1.15196	-0.164053	-1.02234	-0.779622	-0.702668	-0.876372	-0.846222	-0.184566	-0.149033	-0.586691	-0.501211
2014-08-24	-0.774039	-0.0995201	-1.07527	-0.80853	-0.795025	-0.211227	-0.432407	0.00300209	-0.00685393	-0.783924	-0.606994	-1.09637	-0.610962	-0.412391	-0.953757	-1.05973	-0.507551	1.5882	-0.924201	-0.691258	-0.60765	1.84174	-0.160807	-0.914176	-0.896201	-1.58021	-0.523331	-0.996693	-0.613174	-0.771105	-0.43657	-0.866496	-0.172077	-0.444063	-0.754047	0.131232	-0.621475	0.0257738	-0.903922	0.520437	-0.339793	-0.604242	-0.630339	-0.742068	-0.269532	-0.35553	-0.0420021	-0.0695846	-1.31432
2014-08-31	-0.735712	-0.981343	-1.07527	-0.702171	-1.47415	0.108454	-0.750369	0.156047	-0.713802	-0.441728	-0.522987	-0.958563	-0.420194	0.0217812	-1.13699	-0.918893	-0.37625	0.991804	-0.804584	-0.503538	-0.491443	0.783393	-0.150202	-0.914176	-0.779909	-0.743107	-0.562548	-0.538762	0.625991	-0.813928	-0.384801	-0.761173	-1.03721	-0.990274	0.177605	-1.18265	-0.488374	0.0887028	-1.15196	-1.18662	-0.80187	-0.487265	-0.555027	-0.595774	-0.999602	-0.0452928	-0.00201373	0.618498	-1.19198
2014-09-07	-1.08536	-0.57307	-0.0640036	-0.568864	-0.760234	-0.773614	-0.750369	-0.211134	-0.366751	-0.487138	-0.403979	-0.840396	-0.675606	-0.0202686	-1.05134	-0.780792	-0.307643	0.0838472	-0.658534	-0.453256	-0.335054	-0.514229	-0.027125	-0.914176	-0.617079	-0.629478	-0.801769	-0.458339	-0.866963	-0.444677	-0.330098	-0.594931	-0.936441	-0.0441861	-0.575952	-1.18265	-0.430536	0.173209	-0.864497	2.13855	-1.0461	-0.216463	-0.406626	-0.440143	-1.02231	-0.118609	0.103574	-0.821367	0.394141
2014-09-14	-1.09711	-0.423	-1.03714	-0.481318	-1.11286	0.549563	-0.750369	-0.8748	-0.783542	-0.783924	-0.356803	-0.732585	0.211441	-0.480463	-0.186729	-0.638882	-0.733485	-0.835367	-0.567354	-0.452865	-0.269342	0.398695	-0.0549236	-0.914176	-0.54144	-1.4855	-0.801769	-0.448467	0.284954	-0.503455	-0.281378	-0.52931	-1.07443	-0.675553	-0.899318	-0.583278	-0.281441	0.214229	-0.54976	-0.47855	-0.443066	-0.152875	-0.396765	-0.277348	-0.535194	-1.02423	0.146871	1.41227	-1.31432
2014-09-21	0.0279396	-0.175428	-0.241398	-0.425383	-0.966289	-0.773614	-0.271163	-0.520107	2.21389	1.76575	-0.36121	-0.650787	-0.192298	-0.592798	-0.601082	-0.564693	-0.414642	0.291151	-0.599485	-0.379403	-0.261678	-0.800829	0.0533927	-0.914176	-0.509409	-0.294915	-0.801769	-0.586546	-0.842952	-0.636996	-0.23714	-0.51475	-0.896368	-1.33686	0.50311	-0.0157138	-0.524497	0.223175	0.271699	-0.452193	-0.62122	-0.19956	-0.288488	-0.111279	0.401244	-0.976136	0.185744	-0.689815	-0.412089
2014-09-28	-1.05282	-0.875674	-0.315045	-0.381484	-0.570829	-0.773614	-0.0664485	-0.432406	0.647668	-0.783924	-0.382477	-0.533767	-0.549702	0.457913	1.17993	-0.481329	-0.0614998	-0.835367	-0.662586	-0.48945	-0.271872	-0.800829	0.0204096	-0.914176	-0.489036	-0.18611	-0.801769	-0.360016	-0.276924	0.203037	-0.194294	-0.484193	-0.0743322	-0.432595	-0.767709	-0.789612	-0.435849	0.222635	-0.812966	-0.480748	-0.337406	-0.0875168	-0.32663	0.0584593	-0.551646	-0.36325	0.152572	0.802709	0.882904
2014-10-05	0.34341	0.679992	1.71005	-0.25424	-0.108498	-0.773614	-0.750369	-0.152572	0.188267	-0.783924	-0.282574	-0.315554	-0.485225	0.293382	0.0871626	-0.377999	0.225923	-0.835367	-0.480021	-0.325734	-0.137795	-0.800829	0.145305	-0.914176	-0.357262	0.210667	-0.801769	-0.754039	-0.314842	0.257437	-0.141134	-0.374724	-0.407907	-0.156725	0.896682	2.11142	-0.391861	0.295347	-0.527417	0.382065	-0.383509	0.11181	-0.212243	0.22907	-0.789581	0.674999	0.24308	2.75307	0.438869
2014-10-12	0.321311	-0.125363	0.711937	-0.165128	0.407251	-0.773614	-0.750369	0.0515677	-0.783542	-0.434552	-0.235647	-0.207137	-0.26627	0.675775	0.426928	-0.247418	-1.1104	-0.46791	-0.410195	-0.25708	-0.0716164	-0.800829	0.196023	-0.914176	-0.270858	1.47909	0.753914	-0.470156	-0.427253	-0.221977	-0.0925595	-0.287606	0.222988	-0.519854	0.036735	0.81159	-0.342391	0.335801	-0.174837	-1.18662	-0.204882	0.169063	-0.19008	0.396583	-0.983877	-1.02423	0.315865	0.0325691	-1.31432
2014-10-19	-0.508604	0.675945	1.43224	-0.0785941	-0.387408	-0.773614	-0.750369	-0.263578	2.12565	1.35111	-0.190058	-0.100291	-0.111658	-0.907725	-0.294918	-0.117021	-0.316088	1.2604	-0.373407	-0.182624	-0.00372498	-0.800829	0.437079	1.46018	-0.195479	0.851988	1.4025	-0.426376	1.18837	0.46743	-0.0439212	-0.177043	-0.418432	1.20906	0.17633	-0.330789	-0.218737	0.376424	0.0913675	0.770597	-0.971643	0.190877	-0.130818	0.559131	0.0541438	-0.523246	0.332825	-0.185959	-0.0676839
2014-10-26	-0.327897	0.762169	-0.995866	-0.0225801	0.555895	1.07528	-0.750369	-0.581781	-0.783542	-0.783924	-0.185996	-0.00501435	-0.0395825	0.107689	-1.35852	-0.0897096	-0.737649	1.3349	-0.373452	-0.260051	0.00705626	-0.800829	0.391245	-0.914176	-0.159329	-0.183869	1.48502	-0.235684	-0.599736	0.283448	0.00102037	-0.172398	-0.594322	-0.314767	-0.1495	0.681774	0.0764572	0.390463	-0.977045	-0.328532	-0.484599	0.310367	-0.0943182	0.713586	-0.308287	-0.339018	0.381946	0.777378	-0.221126
2014-11-02	-0.63945	0.335103	-1.07527	0.112507	-0.111579	-0.286053	0.360942	0.00205981	-0.679206	-0.325908	-0.0608367	0.140555	-0.275568	0.36429	-0.55565	0.0866066	0.966715	-0.835367	-0.180033	-0.0773196	0.174628	-0.780307	0.565133	-0.769254	0.000606583	0.206798	0.349849	-0.195621	-0.914026	0.53822	0.0562634	0.0107178	0.656017	0.181804	-0.0768806	-0.0527726	0.0522364	0.478111	-1.15196	0.717294	0.163856	0.464618	-0.00638218	0.860569	-0.290233	1.64704	0.492368	0.67407	0.760084
2014-11-09	0.181904	0.129671	-1.0059	0.180117	-0.00429748	-0.434946	0.621042	-0.833356	-0.605772	1.53042	-0.0275144	0.257939	0.237978	-0.407063	-0.294406	0.199375	-0.575595	-0.835367	-0.161216	-0.0716786	0.228157	-0.800829	0.505483	-0.400079	0.0825568	-0.280499	0.297578	-0.343497	0.69414	0.412512	0.103819	0.0514784	1.11016	-0.97498	0.96494	-0.151982	-0.10456	0.510624	0.646251	1.58301	-0.332165	0.511497	0.0700491	0.994638	-0.362773	1.38117	0.441395	-0.821367	0.0687959
2014-11-16	1.54083	0.535036	-1.07527	0.39101	0.206915	0.681151	-0.0754205	0.260734	-0.783542	-0.687668	0.226073	0.433025	-0.35328	0.240133	-0.253518	0.441905	0.0191417	1.08301	0.183479	0.233438	0.549464	0.421094	0.585246	0.116582	0.37785	1.07174	-0.324001	-0.311058	-0.914026	0.828731	0.16996	0.306257	0.350596	1.01617	0.774054	2.02045	0.303118	0.677545	0.514882	-0.387322	-0.546454	0.777684	0.229446	1.11773	0.601748	-0.970404	0.748814	0.333583	0.418965
2014-11-23	0.614542	0.605747	1.52848	0.631501	0.97526	-0.773614	0.136604	0.785608	3.23614	-0.783924	0.532959	0.561666	0.217894	1.94557	-0.177385	0.77225	0.418333	-0.835367	0.580959	0.550219	0.938235	1.81856	0.761746	0.452362	0.728589	-0.918815	-0.801769	0.0984435	-0.914026	1.37065	0.240645	0.625004	0.607423	1.15401	1.08666	-0.247695	0.162097	0.87636	-0.0459901	-1.18662	0.144934	1.23973	0.423037	1.22568	-0.4098	-0.127156	0.916893	-0.821367	1.05968
2014-11-30	0.0145466	0.300915	-0.492068	0.668199	1.09319	-0.152677	-0.266124	1.2856	3.28248	-0.783924	0.542679	0.633284	0.624627	1.32038	0.381536	0.810185	-0.232283	0.0434954	0.615152	0.563913	0.957333	-0.800829	0.647441	-0.914176	0.773484	0.0312335	-0.801769	-0.00545548	2.12771	1.57903	0.286161	0.665089	-0.338079	1.67304	0.555523	-1.16516	0.614596	0.893296	1.20496	0.180669	-0.332511	1.25351	0.454483	1.31454	-0.412362	1.10244	0.957975	-0.821367	0.61369
2014-12-07	1.34769	0.843274	0.461031	1.14101	2.11399	-0.248502	-0.710379	1.11088	1.5489	-0.783924	1.21342	0.891328	0.394356	0.271107	0.625007	1.39614	1.41133	0.200714	1.47993	1.35717	1.7961	0.102888	0.889897	-0.914176	1.52226	0.660026	-0.801769	0.428651	0.972494	1.29879	0.387678	1.40078	1.54336	1.48056	0.174155	0.71056	0.687499	1.31528	0.459348	1.47552	0.577927	1.75367	0.793669	1.39044	1.21619	1.62332	1.47207	1.15044	0.289528
2014-12-14	1.13724	1.47271	-0.951993	1.70375	1.87852	0.225276	-0.133868	1.46623	1.18942	-0.365937	2.03352	1.14313	1.75688	1.39686	-0.15305	2.13213	2.26424	-0.49718	2.56508	2.27991	2.81851	0.21838	0.963691	-0.249891	2.43576	1.39053	0.198289	0.837317	0.659682	2.31225	0.501937	2.18386	0.176757	3.01792	0.597839	0.828261	1.16408	1.82866	1.38272	1.43684	0.451503	2.51252	1.12533	1.45046	1.94485	2.82847	2.0274	0.967623	0.564548
2014-12-21	2.62191	1.87893	0.279997	2.16267	2.56635	0.437481	-0.492248	3.09996	1.11242	0.722402	2.7092	1.3749	1.49376	3.119	1.47546	2.67227	1.38971	-0.835367	3.45892	2.98026	3.66514	0.915363	1.09758	0.268952	3.18125	2.87373	-0.285162	1.47723	1.77705	2.74697	0.603839	2.92092	1.15504	2.98647	1.13267	0.576222	1.62302	2.25289	0.924427	1.19616	1.49439	2.91897	1.40737	1.48709	2.47493	-0.906425	2.39965	-0.372698	1.13493
2014-12-28	1.72821	2.02615	1.02522	1.95565	2.45117	0.605886	-0.294512	2.4048	-0.783542	0.422011	2.39495	1.33251	1.17694	2.30062	0.693786	2.44514	2.03279	0.260259	3.02668	2.72665	3.27195	1.80532	1.02717	1.05436	2.86984	2.43333	-0.801769	1.24679	0.109183	2.29841	0.621824	2.66542	0.371826	3.18153	1.31835	-1.15751	1.3088	2.06983	0.770415	2.18569	1.11113	2.74484	1.43607	1.49523	1.95165	0.578457	2.21457	0.184	1.38642
2015-01-04	2.77125	1.43919	1.9702	1.42496	1.71576	0.308721	-0.570381	2.22109	-0.783542	0.971785	1.60922	1.05485	1.3671	1.37361	1.26178	1.85424	1.76456	-0.814694	2.01323	1.77403	2.30187	3.55298	1.03435	-0.273288	2.05629	2.04179	2.61794	0.0351517	0.698014	1.88292	0.599895	1.93607	0.816455	1.41146	0.984689	1.70054	1.56852	1.59686	1.23581	1.68225	0.345072	2.1147	1.11943	1.47983	0.711373	1.51885	1.73722	0.144204	0.532634
2015-01-11	1.97278	1.33662	1.21877	1.4122	1.97294	1.0534	0.0378075	3.4012	2.80672	-0.72734	1.61007	1.03974	1.38334	1.45234	0.107842	1.82794	2.38359	-0.507273	1.99341	1.76113	2.29909	1.1709	0.890208	0.794966	2.08089	1.99769	-0.700973	0.495141	-0.82575	1.43629	0.644609	1.90958	0.871006	1.7133	0.740309	1.46259	1.10087	1.60656	1.4702	2.24904	1.02204	2.26161	1.16013	1.45116	1.33798	-0.843408	1.67957	0.660181	0.692436
2015-01-18	1.57915	1.19387	2.67691	1.41484	1.57806	0.0362834	0.701112	1.71459	0.643518	1.51693	1.64287	1.08254	0.778011	1.74483	1.28959	1.84318	1.4934	0.456497	2.00532	1.82263	2.34368	0.153753	0.872271	1.75877	2.13268	2.12851	1.14647	0.222141	2.05891	1.87146	0.692072	2.01309	1.75056	2.33001	1.06406	-0.202523	1.15845	1.63471	0.868295	2.4112	0.886026	2.08253	1.20146	1.40407	1.392	-0.985398	1.78432	0.321463	0.763008
2015-01-25	2.07486	1.31815	1.45436	1.27115	1.48368	-0.00340204	-0.750369	2.58583	0.148174	0.0200341	1.46808	1.02674	1.16961	1.39108	0.998866	1.76195	0.123144	-0.18815	1.81145	1.66087	2.12819	-0.800829	1.01591	-0.873221	1.97176	0.920607	0.80333	0.639393	1.62422	0.949985	0.721881	1.88581	0.651093	0.953807	1.46497	0.471877	1.13348	1.53601	0.181047	0.889564	0.776169	2.02116	1.16548	1.33432	0.540555	2.1929	1.57718	-0.821367	0.495289
2015-02-01	-0.883513	1.22809	-0.106667	2.75227	1.32436	1.94399	2.24095	2.52198	1.89039	0.968257	2.89915	2.05807	3.04869	1.15387	0.969654	1.62138	2.79097	2.20897	2.2944	2.44444	1.87715	-0.800829	1.37344	2.46263	1.769	1.62182	-0.337438	2.77031	-0.018088	1.55563	0.750972	1.63268	0.893982	2.60771	2.32049	-0.0933601	1.35636	1.42435	-0.200866	-1.01033	3.04339	1.83873	1.05436	1.24558	2.62911	2.91136	1.61652	-0.821367	2.08152
2015-02-08	0.394956	2.29718	-0.708695	2.55826	1.0665	3.16541	3.6642	1.72594	-0.402427	-0.520176	2.66846	1.95124	3.0905	2.11063	1.91559	1.42286	3.85361	0.171584	1.95067	2.2673	1.59577	-0.800829	1.3833	2.1414	1.54757	2.28273	-0.801769	2.75334	0.582639	1.39126	0.776149	1.51908	0.641307	0.958864	2.93738	1.71214	1.14968	1.29052	1.31122	0.954307	2.22074	1.50637	1.10018	1.14182	1.92198	-0.156278	1.45725	1.92711	1.51411
2015-02-15	0.211808	1.85031	1.00295	2.37533	0.857659	2.7033	5.13872	1.77188	-0.414431	-0.783924	2.45955	1.87767	2.58528	1.22251	1.24751	1.27236	2.13164	-0.835367	1.69328	2.00634	1.33955	0.810458	1.38071	2.03561	1.34317	3.00362	0.747379	2.50956	1.6698	1.3378	0.803058	1.33358	1.07532	2.274	2.02438	0.143632	1.4878	1.16967	1.22077	-0.781619	2.12389	1.43635	1.04331	1.02265	1.50073	-0.0785899	1.25246	-0.821367	0.749128
2015-02-22	0.936445	1.32817	-0.377722	2.16306	1.31173	2.34173	3.48024	1.21401	-0.783542	-0.783924	2.21811	1.83574	2.6264	1.05293	1.55324	1.0821	2.51327	-0.835367	1.35311	1.66359	1.04847	-0.47621	1.42696	2.37255	1.10256	1.81909	-0.625924	2.25761	-0.914026	1.16056	0.827238	1.03558	1.36551	2.01217	1.7652	-0.947084	1.19791	1.02899	2.45731	-0.555	2.17991	1.18092	0.931353	0.889138	0.351227	1.61575	1.0616	1.09507	0.387728
2015-03-01	-0.432294	0.582688	1.18931	2.07893	0.92603	3.39825	2.93794	1.56611	3.61079	-0.783924	2.17264	1.83798	2.01718	1.76435	1.26666	1.06165	2.04693	-0.702668	1.32492	1.62278	0.9924	-0.800829	1.35835	-0.914176	1.08013	0.812801	-0.0202716	2.29369	-0.914026	0.812046	0.868016	1.05589	1.0997	2.08471	0.812912	0.471843	1.01081	1.00832	0.73598	2.41084	2.37255	0.949621	1.00163	0.745196	2.21556	1.32851	1.07749	1.63488	2.42724
2015-03-08	0.975725	1.73534	2.03609	1.97235	1.01771	3.67839	1.27124	1.10665	-0.102542	-0.222276	2.09976	1.83522	2.39727	0.350635	0.821437	0.990871	2.31039	-0.0601294	1.1966	1.53699	0.911989	-0.514183	1.29938	0.671637	1.01334	1.75338	-0.801769	1.86595	0.98986	0.515722	0.9065	1.03423	0.250622	0.984459	1.85012	-1.18265	0.977958	0.970175	0.577333	-0.942763	1.92533	0.959936	0.954317	0.593744	1.77188	0.418144	0.991354	-0.821367	1.9605
2015-03-15	1.60151	1.33271	0.388747	1.8328	0.674643	1.95619	2.68478	1.28781	0.259691	0.247615	1.98251	1.80312	2.52151	0.955174	0.688745	0.921901	2.52164	-0.835367	1.04965	1.39033	0.770693	-0.800829	1.48271	-0.914176	0.911655	0.717368	-0.801769	2.0639	-0.914026	0.209011	0.941198	0.944963	1.12301	0.501473	1.76579	0.226237	1.06159	0.905474	1.47364	-0.653416	2.22081	0.721802	0.99015	0.433733	1.28578	0.833018	0.908082	-0.821367	0.264603
2015-03-22	1.87322	1.31244	-0.275132	1.71844	0.731404	-0.404114	3.02046	0.512961	-0.783542	1.92059	1.90207	1.7487	2.73793	0.287908	1.26383	0.881838	2.47355	-0.835367	0.984394	1.43111	0.679759	-0.641892	1.42785	-0.914176	0.84947	1.57314	0.26558	1.79425	-0.0861375	0.0685954	0.979007	0.884343	0.821092	0.190682	1.35039	0.0272245	1.2415	0.862662	1.40129	-0.0944943	1.68907	0.630516	0.970279	0.267974	1.15944	2.3878	0.886057	2.67865	2.43848
2015-03-29	0.323699	1.12443	-0.271324	-0.0415057	1.39285	-0.626377	-0.416922	0.535947	-0.783542	-0.783924	0.2009	0.68408	-0.315107	1.23047	1.69535	0.857114	-0.00586948	1.72193	0.129911	0.253317	0.606966	3.4629	0.923941	-0.914176	0.806014	0.751625	0.395811	-0.258729	2.08257	-0.0789878	1.01635	0.915488	0.986318	0.222764	-0.0160389	-1.18265	0.724081	0.823337	2.0547	0.40709	0.273975	0.524307	1.14328	0.101126	0.0813135	1.96204	0.829037	-0.344458	-0.237692
2015-04-05	0.722747	0.661923	-0.123356	-0.202541	0.304424	0.603122	-0.750369	1.2224	2.1931	2.11994	0.0551044	0.605595	-0.556784	0.410705	0.667353	0.734845	0.0611873	-0.835367	-0.0562636	0.055233	0.430089	-0.227872	0.728442	0.429952	0.66569	-0.100135	-0.331237	-0.3504	0.768562	0.189461	1.04866	0.735866	1.24902	-0.13848	-1.09037	0.230317	0.73193	0.741322	-0.344579	0.701036	0.0560075	0.268655	1.02413	-0.0672505	-0.417032	0.209636	0.700078	-0.00533551	0.282158
2015-04-12	1.37692	0.227749	1.2582	-0.343564	0.0961564	-0.446912	0.212419	0.565266	0.658305	-0.783924	-0.0621505	0.580912	-0.399498	0.568555	1.29971	0.645319	0.114381	1.00726	-0.193115	-0.0573063	0.29148	0.54292	0.830733	1.0875	0.561857	-0.351329	-0.801769	-0.45813	0.339084	-0.589086	1.08337	0.654148	1.16682	-0.289922	-1.30073	-0.355103	0.525502	0.6762	1.49337	-1.18662	-0.198354	0.0602055	1.03044	-0.231682	-0.191414	0.168882	0.573328	-0.821367	1.30978
2015-04-19	0.361988	0.895881	0.0948252	-0.468423	0.810742	1.84999	-0.750369	0.43531	-0.783542	-0.783924	-0.159316	0.542695	-0.843919	0.901292	0.507577	0.613351	-0.2276	-0.00929027	-0.344142	-0.175409	0.17839	0.742489	0.679586	-0.85673	0.480021	0.185772	-0.801769	-0.321204	-0.914026	-0.327822	1.11981	0.64334	1.41688	0.331896	-1.22795	0.133685	0.821534	0.623026	1.50464	0.830349	0.0416809	-0.0238601	0.946442	-0.391342	0.00819144	0.665679	0.517704	-0.821367	-0.327372
2015-04-26	-0.488367	0.562479	-0.52562	-0.493258	0.717837	0.300993	-0.0782612	-0.442362	1.31068	-0.783924	-0.110491	0.55867	-0.171957	-0.590606	0.736932	0.648877	0.509479	0.534629	-0.272692	-0.158314	0.24454	-0.800829	0.776155	-0.914176	0.557619	-0.104387	-0.801769	-0.482127	-0.239968	-0.446838	1.16865	0.690421	1.15872	0.754075	-0.668986	0.315496	0.758813	0.660571	1.23774	-1.18662	-0.303122	-0.000875249	1.01564	-0.544521	-0.163578	0.0939026	0.56245	-0.821367	0.465223
2015-05-03	-1.29886	0.883428	-0.496651	-0.577866	0.995244	-0.731027	0.198644	-0.325695	0.0269617	0.471106	-0.156194	0.531075	-0.457544	-0.641719	1.11165	0.626802	-0.171779	1.74912	-0.348825	-0.172551	0.191887	-0.800829	0.774428	-0.914176	0.522733	0.0236579	0.0345092	-0.2753	-0.914026	-0.473166	1.2094	0.7166	0.406237	-1.01018	0.00760281	-0.272428	0.856867	0.639543	1.51582	0.951931	0.26754	-0.201737	1.12431	-0.686788	-0.577251	1.56652	0.579367	2.19435	1.92361
2015-05-10	0.787327	1.32212	-0.670126	-0.646323	0.347847	-0.773614	-0.750369	0.00648292	-0.783542	0.26982	-0.182326	0.554319	-0.242876	1.45974	1.06439	0.620248	-0.559011	-0.138084	-0.385486	-0.13634	0.170495	-0.800829	0.810572	-0.0597759	0.52099	-0.841063	-0.801769	-0.721149	-0.914026	-1.31968	1.25183	0.682959	-0.343022	0.458785	-0.840545	-0.530768	1.22513	0.631028	1.43804	-1.18662	-0.346876	-0.173862	1.02363	-0.81881	0.105404	1.05759	0.527066	0.262902	-0.712708
2015-05-17	-1.05626	-0.310826	0.928137	-0.73098	0.514033	-0.773614	-0.750369	0.693024	0.906349	2.12073	-0.240486	0.516616	-0.35581	-0.130655	1.66924	0.604656	1.04671	-0.835367	-0.434748	-0.225534	0.100932	-0.800829	0.795185	-0.850244	0.474939	0.0709677	1.7097	-0.542787	0.861006	-0.935973	1.29162	0.646384	0.556948	-0.0353581	-1.12907	-1.11839	0.861627	0.602622	1.92467	0.834553	-0.488111	-0.368623	1.12757	-0.936205	0.0098669	1.5639	0.474035	-0.123215	-0.63236
2015-05-24	1.62084	1.36968	-1.07527	-0.784845	-0.165139	-0.334776	-0.376057	0.736457	-0.783542	-0.783924	-0.263365	0.523616	-0.519609	-0.37911	-0.381996	0.594556	0.284876	0.504303	-0.499623	-0.264794	0.0728929	1.09192	0.93579	-0.914176	0.478161	-0.364714	-0.801769	-0.369743	0.896338	-0.885566	1.3343	0.704155	1.87932	0.431773	-1.30073	2.58675	1.439	0.596328	0.728519	-0.0855726	-0.346794	-0.327995	1.13764	-1.03914	-0.864941	-0.265077	0.469465	0.692052	0.525329
2015-05-31	-0.226214	1.08459	1.04487	-0.837958	0.574189	-0.549401	-0.0287563	-0.124799	-0.783542	-0.234016	-0.29294	0.484465	0.120868	0.512083	0.415236	0.55398	-0.359111	-0.801643	-0.501767	-0.303854	0.0434937	-0.800829	0.954562	-0.563818	0.464442	0.534395	-0.801769	-0.666031	-0.914026	-1.09502	1.37646	0.675559	0.45274	0.0795181	-0.486348	0.456689	1.07583	0.586141	0.786845	-0.780616	-0.29858	-0.383025	1.17229	-1.12518	-0.663737	1.50126	0.426065	0.0788177	-0.928358
2015-06-07	-0.135503	0.748864	0.9611	-0.91512	0.012157	-0.773614	-0.550893	-0.442686	-0.657569	-0.783924	-0.367216	0.42158	-1.0066	-1.00344	1.06234	0.546289	-0.389884	-0.204095	-0.612142	-0.391867	-0.0455074	1.31628	0.945386	-0.914176	0.412637	-0.221137	0.593543	-0.626429	-0.914026	-1.21947	1.41485	0.680003	1.06387	-0.428061	-1.30073	0.818004	1.17763	0.549219	1.58588	-0.60592	-0.328811	-0.491088	1.2321	-1.19346	-0.402433	1.48201	0.364705	0.759181	1.11784
2015-06-14	1.66871	0.66781	-0.662328	-0.975617	-0.188926	-0.773614	-0.0362223	0.0650874	0.168031	-0.783924	-0.429143	0.438432	-0.958775	0.730642	0.861357	0.503785	-0.29159	-0.835367	-0.688988	-0.440364	-0.117825	-0.604936	0.83632	-0.914176	0.369999	-0.0726806	0.927466	-0.535581	-0.780641	-0.93721	1.45422	0.623095	1.29475	0.084977	-1.30073	1.02175	1.26767	0.519828	0.423967	0.0776294	-0.0891805	-0.650657	1.25363	-1.24236	-0.848381	-0.752755	0.304422	-0.821367	-1.31432
2015-06-21	-0.0882315	-0.0249272	-0.892028	-0.990525	-0.0432084	-0.773614	-0.224308	-0.23994	-0.305115	-0.0723864	-0.432662	0.521975	-0.228941	0.756887	0.472	0.50095	-1.07169	1.53648	-0.681293	-0.440407	-0.125063	0.335402	0.948818	3.13379	0.387044	0.226636	-0.801769	-0.850858	-0.914026	-1.25307	1.49863	0.68758	1.06847	0.722246	-0.013588	0.0992252	1.14267	0.527088	1.11384	0.0640108	-0.579233	-0.533226	1.28589	-1.27134	0.0374747	0.99011	0.354939	0.368811	-1.31432
2015-06-28	0.657246	1.08702	-0.71029	-0.992665	0.045657	-0.773614	-0.126212	0.34807	2.97648	-0.0287139	-0.429428	0.45766	-0.975224	-0.0134997	0.215813	0.515194	0.0391047	-0.739524	-0.711785	-0.433577	-0.117214	0.199961	0.762262	-0.914176	0.416714	-0.401245	0.879382	-0.413241	-0.525391	-1.24271	1.54355	0.659942	0.360239	-0.0491566	-0.770562	-0.371552	1.0936	0.537958	0.828512	-0.310901	-0.0901872	-0.606303	1.28073	-1.27955	0.598379	0.701245	0.35272	0.624805	-0.761426
2015-07-05	0.238524	-0.48835	0.291499	-1.0193	0.579897	-0.773614	0.965893	0.389264	-0.783542	3.1404	-0.469893	0.432434	-0.742036	-0.405467	0.426421	0.475515	0.501588	-0.206896	-0.753113	-0.441437	-0.166871	0.522389	0.849694	-0.914176	0.405806	0.314017	-0.801769	-0.555332	-0.253997	-1.12861	1.58477	0.605192	0.957212	-0.0811632	-0.822748	-1.18265	1.34327	0.522233	1.24427	-0.028753	0.428669	-0.58331	1.27538	-1.26778	-0.876747	0.707214	0.375654	-0.0910429	0.266974
2015-07-12	0.328272	0.0529674	-1.07527	-1.03267	0.199668	0.210977	-0.750369	0.135923	-0.783542	-0.783924	-0.502187	0.437989	-0.968243	-0.301332	-0.699312	0.493573	-1.24977	-0.835367	-0.789794	-0.490263	-0.204564	-0.800829	1.01362	-0.718106	0.387436	-0.380042	-0.801769	-0.096002	-0.914026	-1.29259	1.6267	0.667737	1.42078	0.556246	-0.128409	-0.599164	1.52644	0.512608	1.40662	0.115241	-0.0683726	-0.630205	1.38089	-1.2366	-0.579042	-0.155192	0.343809	0.89986	0.182655
2015-07-19	0.0881095	0.67544	0.504989	-1.03895	-0.181957	0.769551	-0.691775	-1.15366	-0.783542	-0.783924	-0.537187	0.41529	-1.13192	-1.07089	1.33989	0.448009	0.401512	1.70624	-0.893575	-0.549434	-0.249268	-0.657558	0.863996	0.133743	0.357213	-0.296641	0.141481	-0.656859	-0.914026	-1.5064	1.62345	0.588415	0.887702	0.111997	-0.875539	0.346492	1.16399	0.501212	1.97752	1.16002	0.00407387	-0.569707	1.28953	-1.18594	-0.941912	-0.611233	0.316823	-0.821367	-0.855012
2015-07-26	-0.884841	-0.510461	-1.07527	-1.01565	-0.229943	-0.773614	0.651988	0.0835463	0.746406	-0.783924	-0.534881	0.485982	-0.830311	0.0736795	0.819412	0.433742	-0.410181	-0.26703	-0.848447	-0.556756	-0.251315	-0.800829	0.910347	-0.914176	0.358721	-0.527764	-0.801769	-0.481135	-0.914026	-1.037	1.62334	0.602516	1.06534	-0.718506	-1.30073	-1.18265	1.43673	0.512739	0.257322	-0.882762	-0.31982	-0.566872	1.35781	-1.11488	-1.21691	-1.02423	0.287711	-0.263816	-1.27424
2015-08-02	-0.512317	0.659446	0.65052	-0.980356	0.296215	-0.773614	0.80908	0.0568373	0.712308	0.576973	-0.526238	0.435339	-0.753411	0.483808	0.324739	0.410531	-0.572108	0.833213	-0.853319	-0.562181	-0.236281	-0.800829	0.919643	-0.914176	0.367472	-0.247611	-0.801769	-0.244117	-0.672942	-0.70121	1.6238	0.641805	1.06341	-1.54678	-1.01399	1.6591	1.22753	0.529069	1.2662	-0.298855	-0.25488	-0.639623	1.30777	-1.02752	-1.21691	0.859068	0.322412	-0.191264	0.0765398
2015-08-09	-0.567195	0.55835	-0.618395	-0.911966	-0.304412	-0.773614	-0.428403	0.862872	0.849707	0.100538	-0.481845	0.434412	-1.13192	0.0866111	0.717044	0.494358	-0.393597	-0.62446	-0.81776	-0.530245	-0.184883	-0.800829	0.819023	-0.914176	0.419819	-0.117339	0.0955088	-0.882264	1.33916	-1.23001	1.62732	0.691605	-0.297484	0.313783	-1.30073	-0.561131	0.975368	0.567705	0.617893	1.56387	0.209644	-0.506493	1.39528	-0.921133	-0.532775	0.0421882	0.380968	-0.821367	-0.413887
2015-08-16	-0.23781	0.509863	-1.07527	-0.864385	-0.070412	-0.773614	-0.750369	-0.0595583	-0.783542	0.911075	-0.467807	0.438745	-1.13192	-0.180216	0.338245	0.494611	-1.00107	-0.835367	-0.79446	-0.48415	-0.168601	-0.800829	1.01744	-0.340348	0.431608	-0.844919	-0.801769	-0.744076	0.64532	-0.671204	1.6282	0.677821	1.51044	0.201022	-0.806806	0.204911	0.645211	0.587323	1.58165	-0.430235	-0.228788	-0.328582	1.40218	-0.801544	-0.617846	0.384517	0.530476	0.186483	0.124792
2015-08-23	0.219836	0.649853	0.94464	-0.811808	0.33	-0.773614	0.0287113	-0.67619	2.54159	2.09864	-0.461895	0.457661	-0.855189	0.584458	2.10212	0.502081	-0.632644	-0.835367	-0.78179	-0.51203	-0.167237	0.630877	0.980537	-0.359348	0.439266	-0.259642	-0.575923	-0.718377	-0.914026	-0.662381	1.62837	0.619444	0.120876	-0.568522	-0.917828	1.92212	1.1313	0.601874	0.740146	0.143296	0.0270295	-0.406646	1.3216	-0.666578	-0.939172	1.27209	0.478104	0.113415	0.451053
2015-08-30	-0.795706	-0.11778	-0.153869	-0.7397	0.540728	-0.773614	-0.0556568	-0.584564	-0.147898	1.66915	-0.426389	0.418127	-0.714655	-0.484328	0.995694	0.481743	-0.250011	-0.394152	-0.768425	-0.466562	-0.124177	2.7832	0.990336	-0.914176	0.470752	-0.989027	2.80001	-0.92746	-0.914026	-0.740827	1.6311	0.699908	0.96339	0.292347	-0.516913	0.229724	1.26991	0.635711	-0.148206	-0.548727	-0.69762	-0.28355	1.35159	-0.521567	-0.215205	-0.135487	0.468707	2.8161	0.95052
2015-09-06	-0.254821	0.484403	-0.0874107	-0.668959	0.485361	-0.332493	-0.000482872	-0.0065564	-0.0262941	0.589521	-0.402577	0.474159	-0.768489	1.48201	0.746342	0.525601	-1.34558	-0.835367	-0.718646	-0.441168	-0.0954527	1.52957	1.03044	0.446356	0.510117	0.350589	-0.646055	-0.753918	-0.914026	-0.83197	1.63284	0.728857	0.583188	-0.893927	0.0793739	2.27147	1.38083	0.661704	1.84213	-1.09227	-0.3703	-0.170699	1.38495	-0.366602	-0.901965	0.849344	0.551775	-0.821367	-0.558562
2015-09-13	0.444179	0.675711	-1.07527	-0.556299	-0.190677	0.0649744	-0.750369	0.422386	-0.783542	-0.783924	-0.319567	0.443093	-0.68653	-0.0707783	1.30978	0.588106	-0.70711	-0.835367	-0.627242	-0.243449	-0.00159398	-0.800829	0.919534	-0.914176	0.593895	-0.0977871	-0.801769	-0.398775	-0.237815	-0.173989	1.63963	0.801779	0.744294	-1.64322	0.0239853	2.43527	0.914862	0.724703	1.01829	0.0695916	0.013933	-0.0305448	1.44986	-0.203	-0.467112	0.711954	0.577678	1.82631	-0.29213
2015-09-20	1.05112	0.603471	-1.07527	-0.467917	-0.0627064	-0.773614	-0.240061	-0.312858	-0.0226867	-0.783924	-0.276162	0.516364	-0.354943	0.333292	0.568985	0.607186	-0.140998	-0.835367	-0.618611	-0.266159	0.0535391	-0.315182	1.0228	-0.157307	0.643058	0.20611	1.75317	-0.573498	-0.211111	0.314422	1.64303	0.800554	0.972917	0.0498477	-0.466234	1.85231	0.911496	0.763572	0.719022	-0.491564	0.0220379	0.055122	1.44982	-0.0357121	0.18233	0.230579	0.655397	3.31972	-0.604896
2015-09-27	-0.183943	1.33751	0.126241	-0.407459	0.166675	-0.773614	0.250182	-0.120685	0.0918926	-0.729842	-0.271705	0.474273	-0.618877	0.736651	1.35472	0.591666	0.556601	0.941012	-0.590695	-0.338136	0.0506286	0.625636	0.933627	-0.806636	0.64681	-0.559149	-0.801769	-0.549876	-0.256127	0.254904	1.64306	0.844535	0.850234	0.255181	-0.809238	-0.661747	1.30398	0.777625	0.483918	0.0289043	0.0277896	0.196211	1.32824	0.133917	-0.203438	0.830984	0.71276	-0.821367	-1.31432
2015-10-04	-0.187175	1.74169	-0.4094	-0.266872	0.555256	-0.256284	0.437626	0.140549	0.113975	-0.783924	-0.148051	0.53486	0.0165809	0.234873	0.371175	0.71626	0.40066	-0.835367	-0.445484	-0.161945	0.200476	0.714964	1.1321	-0.914176	0.782262	0.068982	-0.801769	-0.603246	-0.493586	-0.193095	1.65318	0.952427	-0.054634	-0.33373	0.480788	0.0674708	1.51905	0.865623	1.66241	-1.18662	0.147884	0.319302	1.46051	0.304405	-1.21691	0.342635	0.780631	-0.821367	1.15056
2015-10-11	-0.65184	0.701858	-1.07527	-0.175285	0.38329	0.927673	-0.723304	-0.00500471	2.0781	0.417348	-0.0989166	0.530743	0.291861	-0.955324	0.968098	0.734725	-0.0544115	0.0156875	-0.393573	-0.111252	0.257802	0.465377	1.15858	-0.665726	0.844936	0.124344	0.160098	-0.412128	-0.904394	-0.0265063	1.65714	1.01885	1.36761	0.764376	0.427057	1.94205	1.31305	0.90802	1.42026	0.276614	-0.104458	0.386641	1.49674	0.472434	-0.968696	-0.291408	0.821696	-0.142325	2.07577
2015-10-18	-0.175066	0.567521	0.666546	-0.0914625	0.46753	1.54345	-0.748111	0.516385	1.04268	-0.220753	-0.0578254	0.574463	-0.85075	1.07563	0.640969	0.745681	0.495748	1.19164	-0.349039	-0.0414254	0.305149	0.835015	1.23854	-0.914176	0.886658	0.118591	0.310834	-0.61694	-0.0292325	-0.0758029	1.66045	1.06509	0.0687334	0.372025	0.25045	-0.600779	1.54303	0.945002	2.07374	-0.408124	-0.241123	0.341007	1.48516	0.634395	-0.522181	1.37823	0.860658	-0.821367	-0.0450684
2015-10-25	-1.29886	0.77944	-1.00022	-0.0266432	-0.095871	0.931932	-0.750369	-0.224473	0.520356	0.00616766	-0.0421894	0.550751	-0.203628	2.12347	2.11564	0.776283	0.467146	-0.734116	-0.351201	-0.0773348	0.325094	-0.800829	1.03181	-0.914176	0.908208	0.569189	1.22804	-0.749526	1.13177	0.712026	1.66138	1.03005	1.03499	-0.487658	-0.442846	-0.912733	1.26861	0.965749	1.09047	1.80024	-0.068849	0.551975	1.46775	0.789005	-0.601301	-1.02423	0.970494	0.0908417	0.466171
2015-11-01	1.07232	0.844245	0.348039	0.0548634	0.634051	-0.586907	-0.750369	0.663118	-0.783542	-0.783924	0.00668663	0.514748	-0.495905	1.58037	1.14682	0.790714	0.561695	0.0102919	-0.269805	-0.0487919	0.375526	-0.800829	1.12241	0.441659	0.958731	0.974241	-0.801769	0.189775	-0.914026	0.310127	1.66527	1.10462	-0.248207	-0.824738	-0.333902	0.816707	1.65584	1.00791	1.47371	-1.18662	-0.0241326	0.783536	1.45956	0.9349	-0.0692421	1.9567	0.962578	0.787686	1.39904
2015-11-08	-0.0621228	1.07459	-1.07527	0.134137	0.631945	-0.773614	-0.434667	0.626537	2.80149	-0.708961	0.0557621	0.574198	0.161146	1.62376	1.02059	0.841852	0.251523	-0.798097	-0.23437	0.120897	0.436785	2.23611	1.18764	0.991295	1.0168	-0.27067	-0.501678	-0.228714	-0.494931	0.667604	1.66913	1.11559	1.46285	0.0651576	0.847867	-0.438304	1.33586	1.04926	0.738892	0.999708	-0.294425	0.783972	1.58823	1.07036	-0.679178	1.15756	1.04552	1.42228	0.0090069
2015-11-15	-0.77387	0.706211	1.44575	0.219409	0.821575	-0.341365	1.54295	0.648655	-0.783542	-0.576039	0.118894	0.597256	0.0202924	1.17722	0.466355	0.878362	-0.11764	1.43054	-0.136083	0.119649	0.510849	-0.800829	1.14835	-0.914176	1.08116	0.476801	-0.740744	-0.189093	0.762444	0.585292	1.67428	1.18688	1.06264	0.958179	-0.34694	0.535182	1.48307	1.09959	1.36709	0.597598	-0.26292	0.908027	1.57342	1.1904	-1.21691	0.544455	1.06344	1.01255	0.285551
2015-11-22	-1.29886	1.10991	1.39208	0.38572	0.731323	2.45535	0.17513	0.100463	-0.783542	-0.783924	0.316037	0.636106	-0.150382	0.718105	1.34453	1.03879	0.658441	-0.169071	0.101023	0.334736	0.755754	0.314418	1.24222	1.51239	1.29881	0.506565	0.0896836	-0.375307	1.49928	0.600872	1.69065	1.3585	1.84355	-0.369705	0.64442	-0.786873	1.91498	1.23117	1.07972	-0.32911	0.251906	1.21644	1.66137	1.29863	-0.320328	-0.885958	1.22954	-0.503668	1.36027
2015-11-29	-0.335944	0.902038	-0.477981	0.328799	0.908966	-0.773614	-0.597305	0.195635	-0.349916	-0.783924	0.183632	0.593162	0.645578	0.839853	0.523346	0.93432	0.290898	2.01349	-0.103037	0.182019	0.591002	-0.182791	1.13844	2.53395	1.15626	0.0767323	0.923015	-0.488843	-0.914026	0.692523	1.67914	1.23724	-0.454524	-0.105817	-0.509065	1.25862	1.60182	1.16075	1.2171	-0.0867911	-0.0804451	1.00061	1.63419	1.38513	-0.565163	0.277677	1.12103	-0.730463	0.566364
2015-12-06	-0.546988	0.543747	-0.526426	0.394611	0.800622	-0.0242679	-0.650048	0.200792	1.61146	-0.783924	0.252417	0.62281	0.452969	0.536029	-0.169318	0.97879	0.265798	-0.835367	0.000766046	0.315909	0.675041	1.2346	1.34041	1.83279	1.22195	-0.347527	-0.801769	-0.0430081	-0.914026	0.911074	1.68467	1.29202	0.769015	-0.520214	0.498821	1.53419	1.32113	1.21316	0.915659	-1.18662	-0.085727	1.05844	1.61048	1.45616	-0.696466	0.117924	1.23362	1.27213	0.441463
2015-12-13	1.34857	1.7116	-1.07527	0.454085	0.943092	-0.472456	0.803471	0.182211	2.35166	-0.500938	0.314086	0.6565	0.100102	-0.673589	2.30585	1.03148	-0.00221914	-0.771094	0.0670519	0.343106	0.753043	-0.714466	1.21239	-0.52227	1.28952	0.837919	0.5446	-0.275643	-0.109302	0.708301	1.68964	1.3497	1.52219	0.0602004	0.00918416	-1.18265	1.62996	1.26155	1.54341	0.658691	0.250001	1.12047	1.61675	1.50853	-0.680711	1.51053	1.31049	0.925189	0.332428
2015-12-20	-0.987584	0.879442	0.738232	0.652682	0.628277	1.49969	-0.209294	0.849513	-0.783542	-0.783924	0.597215	0.728173	0.194788	1.18524	0.594467	1.25739	0.800222	-0.147812	0.44309	0.653794	1.10383	-0.800829	1.34599	-0.914176	1.58563	1.26071	-0.801769	-0.136127	0.33863	1.38573	1.71341	1.64042	0.712382	0.951951	0.36811	0.823512	1.78392	1.44516	1.12977	-0.785207	0.608357	1.40142	1.75977	1.54154	-0.0323508	-0.502843	1.44054	-0.24534	1.50283
2015-12-27	0.598308	1.52315	-0.341538	0.695106	0.758928	0.0745856	-0.693632	1.50285	0.319268	-0.761762	0.658112	0.756116	0.125577	1.22045	2.02491	1.31635	0.862495	0.808316	0.513236	0.759278	1.18264	1.85093	1.23771	-0.181365	1.65446	0.501038	-0.0884224	-0.285568	-0.914026	0.744779	1.71833	1.64789	0.632952	1.00549	1.19587	-0.699987	1.84707	1.49258	2.05474	0.438212	0.349841	1.59478	1.84151	1.55544	-0.537683	-1.02423	1.54183	-0.821367	0.453926
2016-01-03	-0.48745	0.860405	-0.697643	0.495389	0.274334	-0.773614	0.401215	0.874176	-0.505393	-0.783924	0.36853	0.691636	-0.01391	0.519318	1.26745	1.06914	-0.202751	-0.835367	0.125693	0.378668	0.822987	2.00392	1.15921	1.62019	1.33964	0.728506	-0.528591	-0.0888736	0.460376	0.895959	1.69342	1.40233	0.302762	0.00785222	1.32272	-1.05685	1.63566	1.32358	1.40703	1.23471	0.282232	1.251	1.73351	1.54338	-0.786807	-0.64271	1.307	1.18836	-0.0791091
2016-01-10	0.339347	1.36382	0.16154	0.506172	1.21997	-0.773614	-0.750369	0.188722	0.0606696	-0.36091	0.402445	0.642659	-0.127134	0.527108	1.18512	1.06945	0.528336	-0.44956	0.172599	0.468844	0.863743	0.0347737	1.42075	-0.914176	1.37916	0.934802	0.379231	-0.189503	0.906124	1.6212	1.69601	1.39864	1.31889	0.227584	1.46511	1.25589	1.81932	1.35346	2.11105	-0.215221	0.374038	1.3156	1.66443	1.51457	-0.0944443	-0.423925	1.31242	-0.821367	1.35349
2016-01-17	-0.787511	1.02283	0.295779	0.53499	1.64983	0.532381	-0.750369	0.912249	0.290336	0.0164886	0.47816	0.638642	0.550188	-1.18985	0.795552	1.15847	1.37247	1.01595	0.280595	0.501046	0.962509	-0.107432	1.22027	-0.914176	1.44267	-0.47381	1.88041	-0.138786	0.0209871	1.49489	1.70215	1.47774	0.767463	0.659329	0.866517	-0.0467656	1.65843	1.40818	1.11297	-0.508705	0.0247238	1.33938	1.74858	1.46736	0.196058	0.000591797	1.33131	0.439799	-0.737226
2016-01-24	-1.29886	1.14527	0.28632	0.561244	0.881623	-0.0311536	-0.750369	1.08143	1.84189	0.426818	0.554911	0.693255	0.0779744	0.492833	0.336192	1.20057	0.456757	-0.683845	0.36642	0.631061	1.06049	-0.800829	1.36542	0.622792	1.52191	0.769859	3.15918	-0.231249	-0.914026	1.09202	1.7084	1.60511	0.0107771	-0.500315	0.8555	1.15652	1.54167	1.46369	2.11205	-0.684139	0.263914	1.30975	1.7454	1.3994	0.00914014	2.3505	1.56553	0.800296	-0.502018
2016-01-31	1.09624	0.554884	1.07845	0.586191	0.428806	0.151031	0.390627	1.48908	-0.783542	-0.630309	0.644164	0.760343	0.479208	-0.13522	0.658857	1.29364	0.346342	-0.835367	0.483558	0.690812	1.17603	0.67733	1.24527	2.5289	1.60151	0.50835	-0.801769	0.121	0.0796029	1.31065	1.71556	1.65414	1.37116	1.58139	0.104807	0.181796	1.58469	1.5261	0.870972	0.515471	0.664018	1.37945	1.75629	1.31599	-0.613398	1.88744	1.55078	2.41632	0.850623
2016-02-07	0.953306	2.24883	0.628457	2.38163	1.62755	2.006	3.29908	2.59059	0.669847	0.511649	2.55493	1.90162	2.52215	1.30151	1.00081	1.4919	1.75694	1.47498	1.56176	2.07261	1.52121	-0.800829	1.80324	0.942092	1.8931	2.33741	-0.709926	2.3051	1.65974	0.582777	1.74045	1.89166	0.88935	1.89951	1.34409	-0.595565	1.82537	1.7085	1.98484	-0.223973	2.65819	1.5867	1.96282	1.21523	1.88421	-0.872879	1.77405	0.190076	1.88304
2016-02-14	1.39156	1.90875	-1.07527	2.47068	1.94265	2.03695	2.21231	1.38637	1.3454	0.116434	2.75453	1.93969	2.40279	0.113959	0.0816368	1.67082	2.08278	1.5856	1.82946	2.4101	1.77101	0.48098	2.00394	0.95036	2.098	1.76977	-0.801769	2.26914	-0.914026	1.72375	1.75709	2.12833	0.959952	1.48937	2.10691	-1.18265	2.39531	1.83806	1.17966	2.14615	2.63103	1.76921	1.94132	1.09873	2.08936	1.28166	1.89157	0.266749	1.66001
2016-02-21	0.871466	1.82109	1.57579	2.43115	1.30481	2.99665	4.51258	2.70101	-0.228578	2.99467	2.76886	1.93613	2.59294	1.5417	0.334721	1.68232	3.47528	2.05435	1.86052	2.39025	1.80152	0.677661	1.78108	0.342231	2.10427	1.96922	-0.0565304	2.35886	1.61035	1.32126	1.75808	2.16152	1.2356	0.67972	2.32747	0.307248	1.79349	1.855	1.64578	-0.274168	3.03163	1.76847	2.02847	0.96842	1.77348	1.36661	1.94751	-0.821367	-0.111675
2016-02-28	-0.790486	1.75895	1.08371	2.44405	1.39162	1.50454	3.20919	1.92473	1.33195	2.3282	2.87372	2.02018	3.00963	0.838447	1.65706	1.79567	2.632	-0.107219	1.98297	2.44728	1.93137	-0.471666	1.96336	0.279013	2.20441	1.50059	-0.679278	2.48427	1.11105	1.18679	1.7666	2.27628	1.71409	1.05573	2.04994	1.74198	2.40642	1.92618	1.18478	2.81948	2.85716	1.71337	1.96081	0.827569	2.59562	0.742206	1.93531	-0.566783	-0.0234628
2016-03-06	-0.773204	2.14489	1.6176	2.47791	2.13274	-0.43661	3.68779	1.52118	-0.22405	-0.783924	3.00822	2.01309	2.80806	0.955409	0.838204	1.9013	2.75289	-0.835367	2.19709	2.56692	2.11025	1.567	1.909	-0.0754029	2.3394	1.78905	0.340606	2.83932	2.01545	1.04634	1.77779	2.39416	0.76738	1.33084	1.98102	1.10108	2.08365	2.0153	2.32067	1.48538	2.79988	1.77862	2.04279	0.676278	2.92057	1.64699	2.09179	-0.821367	-0.0336104
2016-03-13	2.50782	1.40282	0.0912182	2.2175	1.38227	3.01552	2.31666	1.5163	0.240412	-0.318805	2.7078	1.90853	2.55466	1.53834	1.27286	1.66195	3.62219	-0.835367	1.76898	2.29872	1.74038	-0.582993	1.83783	-0.169598	2.00717	0.615955	0.0409743	2.2762	-0.914026	1.31649	1.75194	2.06971	1.71599	2.31865	1.36602	1.08093	1.70462	1.83736	1.43914	0.16546	2.78483	1.51142	1.99307	0.513998	2.91567	2.17623	1.90464	-0.0306845	1.66979
2016-03-20	0.0907881	1.45345	0.54398	2.03387	0.717445	3.28888	3.85238	1.80046	-0.783542	0.662559	2.52721	1.90865	2.36455	1.29568	0.844734	1.49924	2.17905	-0.835367	1.54058	2.07665	1.52425	-0.800829	1.99909	0.309531	1.80273	0.517038	0.648597	2.00851	-0.914026	0.554375	1.7364	1.9167	1.4369	0.849126	1.34606	-0.245288	1.72892	1.73403	1.78381	0.932203	2.64124	1.15923	1.81728	0.347651	1.55509	2.27479	1.76479	1.53998	0.51177
2016-03-27	0.354792	1.10909	1.11666	1.83484	1.29155	0.258037	2.16461	2.01776	1.5632	-0.783924	2.32169	1.8243	2.43013	0.514832	1.66663	1.35636	2.47486	1.15885	1.3011	1.87518	1.27259	-0.800829	1.96271	0.883711	1.57797	1.60381	1.91308	2.00263	1.07955	0.618348	1.71871	1.66325	1.51473	1.69636	1.41566	1.10877	1.87686	1.61553	2.05653	0.422058	2.44475	0.998651	1.80445	0.179896	2.10432	1.56429	1.6567	-0.821367	-0.0282551
2016-04-03	-0.778192	1.03253	-1.07527	-0.063082	0.809337	1.35281	-0.633145	0.407642	-0.783542	-0.783924	0.414651	0.675567	-0.0496538	-0.563074	1.43844	1.08003	0.395585	0.544878	0.18164	0.452087	0.944569	-0.210888	1.39829	0.581112	1.28557	0.636961	0.650768	0.326395	0.690511	0.0850814	1.6936	1.38521	1.20903	0.569186	-0.406622	-1.06888	1.36226	1.44948	0.838391	-0.0164819	0.244772	0.717126	1.56046	0.00968101	0.324363	3.4492	1.30591	-0.821367	-0.246345
2016-04-10	-0.342295	1.33387	0.827776	-0.141352	0.754147	-0.137657	-0.484341	0.971422	0.29013	-0.426525	0.390026	0.637212	-0.195756	0.0750971	0.503174	1.09097	1.29609	0.0364528	0.170204	0.462659	0.919348	-0.800829	1.43881	-0.914176	1.24725	-0.0252077	-0.801769	-0.2951	1.03093	-0.141532	1.69124	1.40171	0.141319	-0.407626	0.168979	-0.266457	1.64283	1.44138	1.09394	1.62592	0.580273	0.626412	1.64049	-0.154255	-0.177624	1.97945	1.40402	-0.821367	-0.142365
2016-04-17	1.43217	1.20054	-1.07527	-0.230216	1.05866	0.947815	0.565568	0.351142	2.95218	-0.783924	0.347842	0.638311	-0.786002	0.369977	1.12737	1.03855	1.17175	0.27527	0.105748	0.435611	0.876074	-0.40377	1.59745	-0.239037	1.18252	-0.161471	1.68194	-0.264125	-0.914026	0.168421	1.68742	1.32271	0.678722	-0.174643	-0.92837	0.379518	1.72054	1.42304	1.4928	0.645207	0.204804	0.635495	1.56287	-0.313129	-0.354016	2.11033	1.3018	-0.821367	1.38983
2016-04-24	1.06828	0.729954	-0.97312	-0.377839	0.816429	0.335232	0.932155	0.412054	-0.783542	0.263261	0.213255	0.584964	-0.50202	-0.81278	0.316593	0.957371	0.237774	-0.835367	-0.0736802	0.360602	0.710216	-0.800829	1.44626	-0.369289	1.03503	0.149947	0.720404	-0.102943	0.975944	-0.507784	1.67572	1.21182	1.07198	0.0736809	-0.682815	1.60834	1.83541	1.34713	1.18877	-0.154071	-0.167599	0.373187	1.59506	-0.467121	-0.050173	1.81456	1.20159	0.457489	-0.551215
2016-05-01	0.371241	0.586862	0.0601654	-0.485868	0.500101	0.129247	-0.750369	0.616717	-0.783542	0.574966	0.132461	0.57887	-0.297276	1.75465	0.830054	0.859188	0.445741	-0.835367	-0.203024	0.160321	0.617263	-0.800829	1.3938	-0.914176	0.946941	0.244424	2.37893	-0.352718	-0.404113	0.00237025	1.6686	1.14495	1.08712	0.220291	-0.323993	0.628739	1.65152	1.30471	0.814362	0.365028	-0.0873531	0.311795	1.56533	-0.610282	-0.165561	1.62401	1.14905	-0.821367	0.264441
2016-05-08	0.531725	1.13304	1.62201	-0.61934	0.683377	1.22411	-0.324042	-0.0435188	1.30593	-0.783924	0.00804522	0.538808	-0.315647	0.0403657	1.30182	0.774926	-0.793686	-0.66925	-0.356603	0.0177622	0.468617	2.21819	1.58791	0.358519	0.799996	1.03782	0.863985	-0.474932	-0.914026	-0.740747	1.65775	1.01303	0.792042	1.06286	-1.1639	2.40004	1.43001	1.2355	1.25633	-0.674464	0.399683	0.0353707	1.56458	-0.742338	-0.237881	-0.339854	1.04728	-0.821367	-0.357687
2016-05-15	0.0289196	1.2195	-0.197172	-0.69633	0.84696	-0.773614	-0.207109	-0.44803	-0.361274	2.07619	-0.0397512	0.543877	-0.088239	-0.320994	0.920834	0.723418	-0.520758	0.183295	-0.417337	-0.0309481	0.412806	1.42817	1.31993	-0.914176	0.74334	-0.917829	-0.801769	-0.4954	-0.914026	-0.462894	1.65344	0.990375	1.15565	-1.22634	-0.961087	2.10128	1.46616	1.21364	1.63954	-1.18662	-0.173867	0.119145	1.49122	-0.860285	-0.402246	1.77328	1.05774	-0.821367	-0.435947
2016-05-22	-0.954572	1.33951	1.19713	-0.780564	-0.132985	1.00502	-0.349718	-0.0699802	2.19494	-0.783924	-0.107657	0.520974	-0.947714	-0.1542	1.28369	0.666663	-0.387214	-0.835367	-0.514733	-0.0415201	0.335494	-0.0380226	1.36094	0.738037	0.663736	0.0567471	-0.0237707	-0.259564	-0.914026	-1.43217	1.64738	0.894072	0.687496	-0.43583	-0.545536	-1.18265	1.51001	1.17991	1.26942	-1.18662	0.00720503	-0.0501155	1.55369	-0.962742	-1.12731	-0.465987	0.929461	-0.495733	-0.318069
2016-05-29	-1.29886	1.52702	-0.738839	-0.834196	0.436985	-0.281796	-0.750369	0.720759	-0.783542	0.48038	-0.135144	0.510815	-0.427933	0.59679	1.46466	0.681301	-0.0926362	-0.835367	-0.526477	-0.171639	0.30539	-0.725394	1.32276	-0.914176	0.625949	-0.364247	-0.801769	-0.580382	-0.193768	-0.555482	1.64474	0.807933	1.02726	0.154959	-0.80561	1.82459	1.1391	1.17049	1.59063	-1.18662	0.217463	0.0129887	1.50402	-1.04964	-0.553409	1.32817	0.956602	-0.821367	-1.31432
2016-06-05	0.446824	0.984389	-0.495038	-0.897645	0.67923	1.02068	-0.750369	0.771807	-0.222405	-0.783924	-0.19116	0.466033	-0.747099	-0.923745	0.242271	0.573012	0.478031	0.832747	-0.631303	-0.228911	0.239829	-0.800829	1.36988	1.30903	0.55907	-0.408111	1.00175	-0.674257	-0.914026	-1.05303	1.63971	0.766791	0.897602	0.265535	-0.753759	0.303133	1.09539	1.14439	1.38344	1.96358	-0.250552	-0.295767	1.49716	-1.11796	0.40058	0.207173	0.957665	0.115809	0.667335
2016-06-12	-1.29886	0.693099	0.725875	-0.949015	0.539035	1.31155	0.0492948	0.119089	-0.783542	-0.783924	-0.236507	0.507305	-0.806201	0.903433	1.46837	0.567555	-0.549167	-0.835367	-0.694124	-0.20411	0.184001	-0.800829	1.35376	-0.530991	0.509393	0.695935	1.3624	-0.548927	-0.68104	-0.470031	1.63552	0.738385	0.925853	0.29417	-1.11036	0.337836	1.23068	1.12543	1.65016	-0.0914444	-0.0108033	-0.254429	1.39398	-1.1668	-0.849631	1.13513	0.885591	0.37516	-0.614562
2016-06-19	1.14638	1.04427	0.60099	-1.00743	-0.307357	-0.773614	-0.750369	-0.327852	-0.493126	0.45055	-0.304369	0.475381	-1.13192	1.41203	0.496834	0.508994	-0.14379	2.29592	-0.767489	-0.276007	0.104964	0.762717	1.2383	-0.914176	0.429257	0.481708	-0.510768	-0.611029	-0.914026	-1.22437	1.6296	0.684234	1.28724	-1.16002	-1.30073	-1.18265	0.935091	1.0935	1.18753	0.319963	-0.253582	-0.401363	1.34233	-1.19647	-0.256953	0.432743	0.947276	-0.225539	-1.02596
2016-06-26	-0.363636	0.375173	-1.07527	-1.02217	-0.0997349	-0.773614	0.749326	0.108295	0.368131	2.76955	-0.318211	0.476318	-0.763523	-1.0896	0.936117	0.45499	-0.0908443	-0.770696	-0.777646	-0.355752	0.0857837	-0.489716	1.17563	-0.914176	0.410817	0.803551	0.318202	-0.922825	-0.914026	-1.20136	1.62811	0.646989	0.241258	0.839603	-1.30073	1.05118	0.97279	1.09414	1.66022	-0.466459	-0.00372906	-0.34075	1.39059	-1.20483	-0.587089	-1.02423	0.952637	-0.310672	0.338047
[truncated: 451 more columns]
