# Supplementary material for: Estimating influenza incidence using search query deceptiveness and generalized ridge regression
Source: PLoS Comput Biol. 2019 Oct 1;15(10):e1007165. doi: 10.1371/journal.pcbi.1007165 (PMC6771994; doi:10.1371/journal.pcbi.1007165)
Supplement: S4 Dataset — (XLSX) [file pcbi.1007165.s004.xlsx]

## Sheet: Sheet1
0	0	50	0	0
article	distance	raw query	topic	topic code
		fever reducer
		how long are you contagious
		how to get over the flu
		break a fever
		get over the flu
		a fever
		flu contagious
		get rid of the flu
		how to break a fever
		how to get rid of the flu
		get rid of flu
		how long am i contagious
		tamiflu side effects
		flu while pregnant
		cough fever
		influenza contagious
		how to get rid of flu
		reduce fever
		when are you contagious
		flu aches
		symptoms of pneumonia
		flu body aches
		am i contagious
		is flu contagious
		how long contagious
		how long is flu contagious
		painful cough
		when is the flu contagious
		how contagious is the flu
		tamiflu pediatric dosing
		cough and fever
		flu remedies
		when you have a fever
		flu last
		is the flu contagious
		how long does influenza last
		home remedies for flu
		how long does it take to get over the flu
		fever dangerous
		is influenza contagious
		type a influenza
		fever and cough
		pregnant and have the flu
		tamiflu dose
		flu home remedies
		cold fever
		exposure to flu
		fever with a cold
		flu type
		tamiflu and breastfeeding
